# Supplementary material for: Role of Individual Motivations and Privacy Concerns in the Adoption of German Electronic Patient Record Apps—A Mixed-Methods Study
Source: Int J Environ Res Public Health. 2021 Sep 10;18(18):9553. doi: 10.3390/ijerph18189553 (PMC8471641; doi:10.3390/ijerph18189553)
Supplement: Supplementary file 1 [file ijerph-18-09553-s001.zip]

Archive with 1 entries (1 files):
- ijerph-1344425-supplementary.xlsx
