# Supplementary material for: Role of Individual Motivations and Privacy Concerns in the Adoption of German Electronic Patient Record Apps—A Mixed-Methods Study
Source: Int J Environ Res Public Health. 2021 Sep 10;18(18):9553. doi: 10.3390/ijerph18189553 (PMC8471641; doi:10.3390/ijerph18189553)
Supplement: Supplementary file 1 [file ijerph-18-09553-s001.zip › ijerph-1344425-supplementary.xlsx]

## Sheet: Raw data
Consent	DQRelunc	DQMeanigless	Att1	Att2	Att3	Int1	Int2	EPLOC1	EPLOC2	IPLOC1	IPLOC2	IPLOC3	IPLOC4	IPLOC5	IPLOC6	IPLOC7	IPLOC8	IJPLOC1	IJPLOC3	IJPLOC4	ITDep1	ITDep2	ITEmo1	ITEmo2	SUse1	SUse2	SUse3	Control1	Control2	Control3	Errors1	Errors2	Errors3	Access1	Access2	Access3	HealthStat1	HealthStat2	RiskHP1	RiskHP2	RiskIn1	RiskIn2	TrustHP1	TrustHP2	TrustHP3	TrustHP4	TrustIn1	TrustIn2	TrustIn3
2	4	1	4	4	5	5	5	3	3	2	4	2	4	4	4	5	5	1	1	3	4	2	4	5	5	5	5	5	5	5	2	2	2	5	5	5	1	1	2	3	4	4	4	4	3	4	3	3	2
2	4	1	1	1	1	1	1	1	1	1	1	1	1	1	1	1	1	1	1	1	1	1	1	5	5	5	5	5	5	5	5	5	5	5	5	5	1	1	1	1	2	2		5	5	3		3	5
2	2	2	2	2	2	2	2	2	2	2	2	2	2	2	2	2	2	2	2	2	2	2	2	2	2	2	2	2	2	2	2	2	2	2	2	2	2	2	2	2	2	2	2	2	2	2	2	2	2
2	3	1	4	4	5	5	5	5	4	5	4	5	5	4	5	4	5	5	4	4	5	4	5	5	5	5	5	5	4	5	4	4	5	5	5	4	5	5	5	4	5	5	5	5	5	5	5	5	4
2	4	1	5	5	5	5	5	5	5	5	5	5	5	5	5	5	5	5	1	1	4	4	4	5	2	2	2	5	5	2	2	2	2	2	2	2	1	1	1	1	1	1	4	4	4	4	4	4	4
2	3	1	5	4	5	5	5	4	4	5	4	4	4	4	4	4	4	3	3	3	3	3	3	3	3	3	3	4	4	4	2	2	2	3	3	3	2	2	2	2	2	2	3	3	3	3	3	3	3
2	3	1	5	5	5	3	5	5	5	4	4	5	5	5	4	4	4	3	2	1	4	4	5	5	2	1	2	4	4	2	2	2	2	2	2	2	2	2	2	2	2	2	4	4	4	5	4	4	4
2	3	1	5	5	5	5	5	5	5	5	5	3	5	5	4	5	3	2	1	1	3	3	4	5	4	4	4	5	5	3	2	3	3	3	4	3	1	2	1	1	5	5	4	4	4	4	2	2	2
2	4	1	4	4	3	3	3	3	3	3	4	3	3	3	4	3	3	3	4	4	4	3	3	5	4	3	3	3	4	4	3	3	5	4	4	4	3	2	4	2	4	3	3	2	3	3	3	3	4
2	4	1	5	5	5	5	5	1	1	5	4	4	5	5	3	5	5	1	1	1	1	1	1	1	3	3	4	5	5	3	5	5	5	5	5	5	2	1	2	2	1	1	2	2	2	2	3	2	1
2	3	1	3	3	3	2	1	1	2	1	1	1	1	1	1	1	1	1	1	1	5	5	3	5	5	5	5	5	5	5	5	5	5	5	5	5	2	1	3	3	5	5	4	4	4	4	2	1	2
2	3	1	5	5	5	5	5	5	5	5	5	5	5	5	5	5	5	3		3	4	4	3	5	4	4	4	4	5	3	2	2	2	3	3	3	2	2	1	1	1	1	4	4	4	4	4	4	3
2	4	1	4	4	4	5	4	4	4	4	5	4	4	5	5	4	4	2	2	3	1	3	3	5	4	4	4	5	4	4	3	3	4	5	4	4	2	1	3	3	2	2	3	3	3	3	3	3	4
2	4	1	5	5	5	4	5	5	5	5	5	4	5	5	5	5	5	5	1	1	4	5	3	5	1	2	3	5	5		2		5	5	4	4	2	2	2	2		2	3	4	4	4		4	5
2	2	1	5	5	5		5	4	5	5	1	5	2	5	3	3	3	2	1	1	4	3	4	5	4	4	4	5	5	4	2	1	1	4	4	4	1	1	1	1	4	3	5	5	3	5	2	2	3
2	4	1	5	5	5	5	4	5	5	5	4	4	4	5	4	5	4			2	4	4	5	5	2	2	2	5	5	2	3	3	2	4	4	3	2	2	2	2	2	2	4	4	4	4	4	4	4
2	3	1	5	5	4	5	4	2	4	5	4	2	4	2	4	5	2	1	1	1	1	2	5	5	4	4	4	5	5	2	2	2	4	4	4	2	1	1	2	1	2	1	4	4	4	4	2	3	4
2	4	1	5	5	5	5	5	5	5	5	5	5	5	5	5	5	5	1	1	1	1	1	3	4	2	2	2	5	5	1	2	2	1	2	2	2	1	1	1	1	1	1	5	5	5	5	4	4	5
2	3	1	4	4	4	3	3	4	4	3	3	3	4	3	3	4	3	3	3	3	2	3	4	5	3	3	3	4	4	3	3	3	2	4	4	4	3	2	3	3	3	3	4	4	4	4	3	3	3
2	4	1	4	4	3	4	3	3	4	4	3	3	4	4	3	3	4	2	1	3	4	5	4	3	4	4	4	5	5	3	3	3	4	4	4	4	2	2	3	3	4	4	3	3	3	4	3	4	3
2	4	1	4	4	4	4	4	4	4	5	4	4	3	3	5	5	5	2	2	3	2	2	3	2	5	5	5	5	5	3	4	4	4	5	5	5	2	3	3	3	2	2	2	2	2	4	3	3	4
2	4	1	4	4	4	4	3	3	3	4	3	4	4	5	3	4	2	3	2	4	5	4	3	4	4	4	4	5	5	2	2	2	1	2	3	2	2	2	2	2	3	4	3	3	3	3	2	2	4
2	4	1	5	5	5	5	5	5	3	5	5	5	5	5	5	5	5	3	1	2	4	4	4	4	4	3	3	4	5	2	2	2	2	4	4	3	2	2	2	3	4	4	3	4	4	4	3	4	4
2	3	1	5			5		4	5	5	4	4	3	3	5	5	5	2	2	1	2	4	4	4	5	5	5	5	5	5	2	2	5	5	5	5	1	1	1	1	4	5	3	5	4	4	2	4	3
2	3	1	5	4	4	4	5	4	5	4	3	3	4	4	3	3	3	1	2	3	4	4	4	5	3	2	2	3	3	2	2	2	2	3	3	3	1	1	1	1	2	2	5	5	5	5	5	5	5
2	3	1	4	4	4	4	4	4	4	5	4	3	3	3	4	5		3	2	2	5	4	2	3	4	3	5	5	4	3	3	2	4	3	4	2	1	3	2	2	2	2	4	3	3	4	3	4	4
2	4	1	4	3	4	4	4	4	4	2	2	3	3	4	4	4	3	2	4	3	4	4	4	4	5	5	5	5	5	3	4	4	4	5	5	5	1	3	2	2	2	2	3	3	3	3	2	2	2
2	3	1	4	4	4	4	4	3	3	5	3	2	2	3	4	4	3	2	3	2	4	5	4	5	4	4	4	5	5	3	3	3	2	5	5	5	1	1	2	2	3	3	3	3	4	3	3	3	4
2	3	1	4	5	5	5	5	3	5	5	4	4	4	3	5	4		4	1	1	3	2	1	4	4	1	2	3	4	1	1	1	1	2	2	2	1	1	2	2	2	4	4	4	4	4		4	4
2	4	1	5	5	5	4	4	4	5	5	5	5	5	5	3	5	5		1	2	1	2	3	5	2	2	2	4	4	2	2	2	2	2	2	2	1	1	2	1	1	1	4	4	4	4	4	4	4
2	4	1	5	5	5	5	5	5	5	5	5	5	5	5	5	5	5	1	1	1	1	1	4	4	2	2	2	5	5	2	2	2	2	3	3	3	1	1	1	1	1	1	4	4	4	4	4	4	4
2	3	1	3	3		3		4	4	5	3	5	4	4		3	5			1		1	1	4	5	5	5	5	5	4	3	3	3		4		4	4	2	2	4	4	3	3	1	3		3	3
2	4	1	5	5	5	5	5	5	5	5	5	5	5	5	3	5	3	5	1	1	4	4	5	5	1	1	1	2	1	1	1	1	1	1	1	1	1	1	1	1	1	1	5	5	5	5	5	5	5
2	2	1	2	2	2	2	2	4	4	3	2	2	5	5	5	5	5	2	1	2	5	2	2	5	5	5	5	4	5	5	3	3	3	5	5	5	1	1	1	1	2	2	3	4	3	2	2	3	2
2	3	1	2	3	2	4	2	1	2	5	4	4	3	2	5	1	2	2	1	2	1	3	5	5	5	5	5	2	5	5	4	5	5	5	5	5	1	1	1	2	4	5	4	3	4	5	2	2	3
2	4	1	3	3	3	2	3	3	4	4	3	3	4	4		4	3	3	4	2	4	5	4	5	5	5	5	5	5	5	5	5	5	5	5	5	2	1	3	3	4	4	5	5	5	5	4	4	3
2	2	2	5	4	4	4	4		4	4	4		5	5	4	4	3		1	1	5	5	5	5	4	4	4	4	5	2			4		4			2	1		4		2	4	4	4	2	3	3
2	3	1	5	4	5	4	4	3	3	5	4	4	4	5	5	5	5			2	4	4	5	5	5	4	5	5	5	3	3	2	2	4	4	4	1	1	3	3	4	4	4	4	3	4	4	4	4
2	3	1	5	5	5	5	4	3	5	4	2	5	5	5	2	5	2	4	1	1	5	5	5	5	2	1	1	4	4	1	1	1	1	1	1	1	1	1	1	1	2	3	5	5	5	5	5	4	5
2	4	1	1	1	1	1	1	1	1	1	1	1	1	1	1	1	1	1	5	5	1	1	4	5	5	5	5	5	5	5	5	5	5	5	5	5	1	1	1	1	3	3	1	3	3	3	1	3	2
2	3	1	5	5	5	5	5	5	5	5	5	5	5	5	5	5	5	5	5	5	5	5	5	5	1	1	1	5	5	1	1	3	3	4	4	5	1	1	1	1	1	1	3	3	3	3	3	3	3
2	4	1	4	4	4	4	3	4	4	4	4	3	4	4	4	4	3	2	2	2	4	5	4	4	2	2	2	4	4	4	2	2	2	3	3	3	1	2	2	2	2	2	3	3	3	3	4	4	4
2	3	1	5	5	5	5	5	2	5	4	4	4	4	4	4	4	4	2	2	2	4	4	4	4	2	2	2	4	4	2	2	2	2	2	2	2	2	2	2	2	2	2	5	5	5	5	2	2	2
2	4	1	2	3	3	3	1	1	3	1	1	1	3	3	4	5	5	1	1	1	1	1	3	3	5	5	5	5	5	5	5	5	5	5	5	5	1	1	4	4	4	3	4	4	3	4	4	4	3
2	4	1	5	5	5	5	5	5	5	5	5	5	5	5	5	5	5	4	2	1	2	2	4	5	2	2	3	5	5	2	2	2	2	1	2	2	3	2	2	2	4	4	5	5	5	5	3	3	4
2	3	1	4	4	4	4	4	4	4	3	3	3	4	2	4	2	2	2	2	3	3	4	3	4	3	3	3	4	4	3	2	2	2	2	2	2	2	2	2	2	2	2	4	4	3	2	4	4	4
2	4	1	5	5	5	5	5	5	5	5	5	5	5	5	4	4	5	5	1	1	2	2	5	5	2	2	2	4	4	4	1	1	1	3	3	3	1	1	3	2	2	2	3	5	4	3	4	4	4
2	4	1	5	5	5	5	5	5	5	5	5	5	5	4	5	5	1	4	1	1	4	4	5	5	1	1	1	5	5	1	1	2	1	1	1	1	1	1	1	1	2	2	5	5	5	5	4	4
2	4	1	2	2	2	1	2	1	1	2	1	1	1	3	1	2	2	1	4	2	2	3	3	5	5	5	5	5	5	5	4	3	1	5	5	5	1	1	3	3	5	5	4	5	4	4	2	4	4
2	4	1	5	5	5	5	5	5	5	5	5	5	5	5	5	5	5	5	1	1	5	5	5	5	4	4		3	3	3	2	2	2	4	4	4	5	4	1	1	5	5	3	3	3	3	3	3	3
2	3	1	5	5	5	4	4	3	5	4	3	4	5	5	4	5	3	1	1	1	5	4	5	5	2	3	3	3	5	1	3	2	2	3	3	2	1	1	1	1	2	2	3	3	3	4	2	3	4
2	4	1	5	4	5	4	4	5	5	4	5	5	4	4	5	4	5	5	4	5	5	4	4	5	5	4	5	5	4	5	4	4	4	3	4	4	4	5	5	4	5	4	5	4	5		5	4	4
2	4	1	5	5	5	5	5	3	5	5	5	5	5	5	5	5	5	3	1	1	3	4	5	5	3	4	5	3	3	4	1	1	1	5	5	2	1	2	1	1	1	1	3	3	3	3	4	4	3
2	4	1	4	4	4	4	4	4	4	3	3	3	5	5	5	5	4	3	1	1	3	3	4	5	4	2	3	5	5	2	3	3	2	4	4	5	1	1	2	2	1	1	4	5	4	4	4	3	4
-1	4	1	4	4	4	4	4	4	4	5	4	4	4		5	4	4			2					5	5	5	4	4		4	4	4	4	4	4	1	1	3	3				3	3		3	2	3
2	3	1	4	4	4	4	4	4	3	5	5	5	5	5	5	5	4	3	2	2	2	2	5	5	4	5	2	5	5	3	1	2	2	4	5	5	1	1	2	2	3	4	3	3	3	4	3	3	3
2	3	1	2	2	2	2	1	1	2	1	1	1	1	3	1	1	1	1	3	5	3	3	3	4	5	5	5	4	5	3	3	3	3	5	5	5			3	3	3	3	3	4	3	3	3	3	3
2	3	1	5	4	5	5	5	3	5	5	3	3	5	5	5	5	3	1		1	3	3	5	5	3	3	3	5	5	1	1	3	4	1	1	1	1	1	2	2	2	1	3	2	2	3	3	3	2
2	3	1	4	4	4	4	4	4	4	4	3	3	2	4	4	4	4	3	2	3	4	4	4	4	4	4	4	4	4	2	2	4	2	4	4	4	2	2	2	2	2	2	3	4	4	4	4	4	4
2	4	1	4	4	3	4	4	4	4	4	2	4	4	4	4	2	4	2	2	2	2	4	3	4	4	4	4	4	4	3	4	4	4	4	4	4	2	2	3	3	3	3	3	4	4	3	3	4	4
2	3	1	1	1	1	1	1	1	1	1	1	1	1	1	1	1	1	1	5	5	5	5	5	5	5	5	5	1	5	5	5	5	5	5	5	5	1	1	4	4	4	4	2	3	3	4	2	3	4
2	4	1	1	1	1	2	2	1	1	2	2	2	1	1	1	2	1	1	1	1	1	1	3	5	5	5	5	5	5	5	5	5	5	4	5	5			1	1	5	5	5	5	5	5	1	1	1
2	4	1	5	5	5	5	5	5	5	5	5	4	5	5	3	5	3	3	1	1	2	4	2	4	3	3	4	5	5	3	4	3	3	4	5	4	1	3	1	1	3	3	2	5	5	5	3	4	5
2	-1	-1	5	5	5	5	5	5	5	5	5	5	5	3	5	5	5	5	2		4	5	5	5	2	2	2
2	3	1	5	5	5	5	5	5	5	5	5	5	4	4	3	4	2	1	1	1	3	4	3	5	3	3	3	5	5	5	2	2	2	4	3	3	1	1	2	2	2	2	3	3	4	4	3	3	3
2	3	1	5	5	5	5	5	3	5	5	5	5	5	5	5	5	4	1	1	3	3	4	4	5	2	2	3	4	3	1	2	3	3	2	2	2	1	1	1	3	1	3	2	3	3	2	2	2	2
2	3	1	5	5	5	5	5	5	5	5	5	4	5	5	5	5	4	4	1	2	4	4	4	4	4	4	4	5	5	4	2	2	2	4	4	4	1	2	2	2	2	2	4	4	4	4	4	4	4
2	4	1	5	5	5	5	5	4	5	5	5	5	5	5	5	5	5	3	2	1	3	4	4	4	2	3	3	5	5	2	3	3	3	2	2	2	1	1	1	2	1	2	3	4	4	3	4	4	4
2	4	1	5	4	4	4	4	5	4	4	4	5	4	4	5	4	4	2	2	3	2	4	3	4	4	3	3	5	4	3	3	3	4	4	4	4	2	1	2	2	2	2	4	4	4	4	4	4	4
2	4	1	4	4	4	4	4	4	4	4	4	4	4	4	4	4	4	3	1	1	3	3	4	5	3	3	3	5	5	5	3	3	3	3	3	3	1	1	1	1	1	1	4	4	4	4	4	4	4
2	4	1	1	1	1	1	1	2	3	4	1	1	4	1	1	4	3	1	4	5	2	3	4	5	5	5	5	5	5	5	4	4	4	5	5	5	2	2	2	2	4	4	4	4	3	3	1	1	1
2	4	1	5	5	5	5	5	5	4	5	5	5	5	5	5	5	5	2	2	2	2	4	5	5	1	1	1	5	5	1	1	1	1	1	1	1	1	2	3	3	1	1	3	3	3	3	3	3	3
2	3	1	4	4	3	3	3	3	4	4	3	2	4	4	4	3	2	2	3	2	2	3	4	5	4	4	4	5	4	3	2	2	2	3	4	4	1	2	2	2	2	2	2	3	3	2	1	2	4
2	4	1	5	5	5	4	4	3	3	5	4	4	5	5	5	5	5	3	2	1	2	4	2	2	3	3	3	5	5	2	2	2	2	2	3	3	2	2	2	2	2	2	3	4	2	2	2	4	3
2	4	1			5	3	3	3	3	4	4	3	4	4	4	3	3	2	2	1	4	4	4	4	4	3	3	4	3	4	3	3	3	3	3	3	2	1	2	2	2	3	4	5	4	4	3	2	3
2	4	1	4	5	4	4	3	4	4	4	3	3	5	5	5	5	4	1	1	1	4	3	3	5	5	5	5	5	5	3	5	5	5	5	5	5	1	1	3	3	3	3	4	4	4	4	4	4	4
2	3	1	5	5	5	5	5	5	5	5	2	3	5	5	2	4	3	1	1	2	3	5	2	5	4	4	4	5	5	2	1	2	1	4	2	3	1	1	1	1	2	2	4	4	4	4	4	4	4
2	4	1	4	4	5	4	4	5	5	5	4	5	5	5	5	5	5	3	2	2	2	4	3	3	2	4	4	5	5	2	2	2	2	4	4	4	2	2	2	2	5	5	4	4	4	4	2	3	2
2	3	1	2	2	1	1	1	2	2	4	2	3	1	4	2	1	1	3	4	5	4	4	2	5	4	4	4	5	5	4	3	2	3	4	4	4	1	1	2	2	3	3	1	1	4	3	1	3	4
2	4	1	5	5	5	5	5	4	5	5	5	5	4	4	5	4	4	2	1	2	1	2	4	1	2	2	2	4	4	4	3	3	3	2	2	2	1	1	1	1	1	1	4	4	4	4	4	4	4
2	2	1	3	3	3	3	3	3	3	3	3	3	3	3	3	3	3	1	1	3	1	1	5	5	5	5	5	5	5	5	5	5	5	5	5	5	1	1	1	1	1	1		4	4	4	3	3	3
2	3	1	4	4	4	4		4	4	4	4	4	4	5	5	5	4	3	1	1	3	4	4	4	3	3	3	4	4	3	2	2	2	3	2	3	1	1	2	2	3	3	4	3	3	4	3	3	3
2	4	1	5	4	5	5	4	5	5	5	4	3	4	4	4	5	4	1	1	1	4	4	5	5	2	2	2	5	5	2	2	2	2	2	2	2	1	1	2	2	1	1	4	4	4	4	4	4	2
2	3	2	4	4	4	4	4	5	5	3	3	4	4	5	3	3	3	3	3	4	5	5	2	2	4	4	4	4	4	5	2	2	2	4	4	4	1	1	2	2	2	2	3	4	4	4	3	4	3
2	2	2		3	3	3	3	3	3	3	3	3	3	3	3	3	3	3	3	3	3	3	3	3	1	1	1	4	4	4	3	3	3	3	3	3	3	3	1	1	4	4	2	2	2	2	1	1	1
2	4	1	2	2	1	2	2	1	2	1	1	2	2	1	1	1	1	1	1	5	1	1	2	5	5	5	5	5	5	5	1	1	1	5	5	5	1	2	2	2	1	1	4	4	4	4	3	5	5
2	3	1	5	5	5	5	5	3	3	5	5	5	5	5	5	5	5	1	1	1	2	4	3	5	3	3	3	5	5	2	2	2	2	2	2	2	2	2	2	2	2	2	4	4	4	4	4	4	5
2	3	1	5	4	4	3	4	3	5	4	4	4	5	4	4	5	4			1	4	4	4	5	4	5	5	5	5	4				5	5	5	3	3	3	3	2	2	4	4	4	4	4	4	4
2	2	1	4	4	3	2	2	3	3	2	2	2	2	3	4	4	3	1	5		5	5	3	4	5	5	5	3	3	3	2	3	3	5	5	5	1	1	3	3	2	4	2	3	4	3	2	2	2
2	4	1	5	5	5	5	5	5	5	5	5	5	5	5	5	5	5	4	1	1	1	4	5	5	1	2		5	5	1	1	1	1	1	1	1	1	1	1	1	1	1	5	5	5	5	5	5	5
2	4	1	4	4	5	5	4	5	5	5	5	4	4	4	4	4	3	1	1	1	3	4	5	5	3	3	3	5	5	3	3	3	3	3	4	4	1	1	2	3	3	3	4	4	4	4	4	4	4
2	4	1	5	4	5	5	5	5	5	5	5	5	4	5	4	5		2	1	1	4	5	5	5	2	2	2	3	4	2	2	3	3	2	2	3	1	2	1	2			4	4	4	4		4	4
2	3	1	5	5	5	5	5	5	5	5	2	4	5	5	2	5	2	2	1	1	3	4	4	5	2	2	2	5	5	2	2	2	2	2	2	2	1	1	1	1			4	4	4	4	4	3	3
2	3	1	3	3	3	4	3	3	4	4	4	4	4	4	4	4	3	2	3	3	1	1	4	4	4	4	4	5	5	3	3	3	3	4	4	4			3	3	4	4	4	4	4	4	3	3	3
2	4	1	4	4	4	4	4	4	4	4	4	4	4	4	4	4	4	2	2	2	3	3	3	3	2	2	2	2	2	2	2	2	2	2	2	2	2	2	2	2	2	2	4	4	4	4	4	4	4
2	4	1	5	5	5	4	4	4	4	4	4	4	3	4	4	4	4	1	1	2	4	4	4	4	5	5	4	5	5	3	2	2	3	4	4	4	1	1	2	2	2	3	5	5	5	4	3	2	3
2	4	1	5	5	5	5	4	4	5	5	5	4	5	5	4	5	5	3	1	1	2	3	3	5	1	1	1	4	3	1	1	1	1	1	2	1	1	1	2	1	1	1	5	5	4	4	5	5	4
2	3	1	4	4	4	4	4	4	4	4	4	4	4	4	4	4	4	4	4	4		4	4	4	5	5	5	4	4	4	3	3	3	3	3	3	3	3	4	4	3	4	3	3	4	4	3	3	3
2	2	1	4	4	4	4	4	4	4	4	4	4	4	4	4	4	3	3	3	3	4	3	3	4	4	4	4	5	5	3	4	4	4	4	4	4	1	1	3	3	3	2	3	4	4	4	3	3	3
2	3	1	4	4	5	5	3	4	4	5	5	2	3	3	3	3	4	2	1	1	4	4	3	5	2	3	3	3	4	2	3	3	2	4	4	4	1	2	2	2	1	2	3	3	2	3	3	3	3
2	4	1	4	4	4	4	4	3	5	5	4	5	5	5	5	5	4	3	2	1	4	4	4	5	3	3	3	5	5	2	3	3	3	4	4	4	1	1	2	2	1	1	4	4	4	5	4	4	4
2	4	1	4	4	4	4	4	2	4	4	3	3	4	5	5	5	3	2	4	2	2	3	3	4	5	4	5	5	5	5	3	3	2	5	4	4	1	1	3	3	4	5	2	3	4	2	2	2	1
2	3	1	4	4	4	5	4	4	5	4	4	5	4	4	4	4	4	2	2	2	4	3	3	4	3	3	3	5	5	2	2	2	3	4	4	4	2	2	2	2	2	2	4	4	4	4	3	4	4
2	4	1	1	1	1	1	1	1	1	1	1	1	1	1	1	1	1	1	1	5	1	1	1	3	5	5	5	5	5	5	3	3	3	5	5	5	1	1	3	3	5	5	2	3	3	3	2	3	2
2	3	1	4	4	4	3	3	3	3	4	3	4	4	3	4	3	3	2	2	2	3	3	3	4	3	3	4	4	4	2	2	2	2	3	3	3	1	1	2	2	2	2	3	3	3	3	3	4	3
2	4	1	4	4	3	4	4	3	4	4	3	4	4	5	4	5	3	3	3	2	3	5	4	5	4	4	4	5	5	4	3	3	3	4	4	4	2	1	2	2	2	2	5	5	5	5	4	4	4
2	4	1	5	4	5	5		4	4	4	3	4	4	4	5	5			2	2	4	4	5	5	4	3	3	4	4	3	3	3	2	4	4	4	1	1	2	2	2	2	4	4	4	4	3	4	4
2	4	1	5	5	5	5	5	5	5	5	5	5	5	5	5	5	5	3	3	2	4	4	4	3	3	2	3	4	4	2	2	2	2	2	2	2	2	2	1	1	2	2	3	4	3	3	4	3	3
2	4	1	5	5	5	5	4	5	4	5	5	5	4	5	5	5	5	3	1	1	3	4	3	5	4	5	5	5	5	2	3	3	3	4	4	2	1	1	1	1	1	1	4	4	4	4	4	4	4
	4	1	5	4	5	5	4	5	4	4	3	4	5	4	3	3	4	2	3	2	2	3	3	4	3	2	3	4	3	3	2	3	3	3	4	3	3	2	2	3	2	2	3	2	3	3	3	2	3
2	3	1	5	4	4	4	4	5	4	3	4	3	2	3	3	4	4	3	4	3	4	4	3	4	2	3	2	4	3	3	2	3	3	2	1	2	2	2	3	2	2	3	2	2	3	2	3	2	2
2	4	1	2	3	1	1	1	2	2	1	1	1	1	3	1	1	1	1	1	5	4	3	4	5	5	5	5	3	5	4	3	3	3	5	4	5	1	1	2	2	2	3	4	4	4	4	4	4	4
2	4	1	4	4	4	4	4	4	4	4	4	4	4	4	3	4	4	2	1	2	2	4	4	4	4	4	4	4	4	3	3	3	3	4	4	4	2	2	2	2	2	2	3	4	4	4	3	3	3
2	3	1	4	4	4	2	4	4	4	5	4	4	4	5	4	4	4	2	2	2	4	4	4	4	3	3	3	4	4				2	3	3	3	1	1	2	2	2	2	4	4	4	4	3	3	4
2	3	1	3	3	3	2	2	3	3	4	2	2	4	3	2	2	2	2	2	3	2	2	4	4	4	4	4	5	5	5	4	4	4	4	4	4	1	1	3	3	2	2	3	3	3	3	3	3	3
2	3	1	5	5	5	5	4	5	4	4	5	3	5	5	5	5	2	2	1	1	5	5	5	5	2	1	1	4	5	1	2	4	2	1	1	1	2	4	1	1	1	1	4	4	3	4	2	4	4
2	3	1	3	4	3					1	1	3	3	2		4	1	1	1	1	2	2	3	4	4	3	4	4	4	2			4	4	4	4	4	3	2					4	4	3		4	3
2	3	1	5	4	5	5	4	4	5	4	5	4	5	3	3	5	4	2	1	1	4	4	4	5	2	2	2	4	4	3	4	4	4	2	2	2	1	1	1	1	3	3	4	4	5	5	4	3	3
2	4	1	4	4	4	4	3	4	4	4	4	3	4	4	4	4	4	2	2	3	4	4	4	4	4	5	4	5	5	4	3	4	3				1	2	2	2	4	4	2	3	4	2	2	2	3
2	3	1	1	1	1	1	1	1	1	2	1	1	1	1	1	1	1	1	1	5	3	2	2	4	4	3	4	5	5	5	5	5	5	5	5	5	1	1	3	4	3	3	4	5	4	4	4	5	5
2	4	1	4	4	3	3	2	2	4	4	4	4	4	3	4	4	3	1	1	1	4	4	5	5	1	1	1	4	4	2	2	2	1	1	1	1	2	1	4	4	1	1	3	4	4	3	4	4	4
2	4	1	3	3	3	3	3	3	3	4	3	3	3	4	3	4	3	1	1	1	4	3	2	2	4	4	4	5	5	4	4	4	3	5	5	5	2	4	3	3	3	3	4	4	4	5	4	4	4
2	4	1	2	2	2	2	2	2	2	2	2	2	2	2	2	2	2	2	2	2	2	2	5	4	5	5	5	5	5	5	5	5	5	5	5	5	2	2	1	1	1	1	4	4	4	4	3	3	3
2	4	1	2	2	2	2	1	2	2	1	1	1	1	1	1	1	1	1	4	4	3	4	5	5	5	5	5	5	5	5	5	5	5	5	5	5	1	1	2	2	3	3	4	4	4	4	3	3	2
2	4	1	4	4	5	4	4	4	4	5	4	4	4	4	4	4	4	2	1	2	2	2	3	4	3	3	2	5	5	3	2	2	2	2	2		1	1	2	2	2	2	4	4	3	4	4	4	4
2	3	1	3	5	4	4	3	2	4	4	2	5	4	2	3	2	3	4	2	5	4	2	3	3	3	2	4	4	2	4	3	5	4	3	5	5	5	4	3	5	3	3	3	5	4	3	2	2	3
2	2	1	3	3	3	3	3	3	4	3	2	3	4	3	4	3	3	2	2	4	3	3	4	3	4	4	4	3	4	3	4	4	4	4	4	4	3	2	3	2	3	3	3	4	4	4	3	3	3
2	3	1	3	4	4	4	4	4	5	5	4	4	3	3	4	4	4	2	2	2	3	4	3	4	4	4	4	5	4	2	3	4	4	4	4	4	2	2	2	3	3	3	2	3	3	3	3	2	2
2	3	1	4	4	4	3	3	4	4	4	4	4	3	4			4				4	4	3	5	3	3	3	4	4				3				2	2	3	3	3	3	3	3	3	3	3	3	3
2	3	1	4	4	4	4	4	3	5	5	4	5	5	4	4	5	5	3	2	3	2	1	4	4	5	4	4	5	5	3	2	2	2	4	4	4	1	2	2	2	5	5	4	4	3	4	3	3	3
2	4	1	5	5	5	5	5	5	5	5	5	5	5	5	5	4	4	4	1	4	2	2	3	4	2	2	2	4	4	4	2	2	2	4	4	4	2	2	2	2	2	2	4	4	4	4	4	4	4
2	3	1	4	5	4	5	4	3	5	5		3	5	5	4	5	3	1	1	1	4	5	5	4	5	4	5	5	5	3	4	3	2	4	4	3	3	3	3	4	5	5	2	4	4	4	2	4	3
2	4	1	3	3	2	2	2	2	3	2	2	1	2	2	3	3	3	1	4	4	4	4	4	5	5	5	5	5	5	5	4	4	4	5	5	5	1	2	2	2	5	5	3	4	4	4	2	1	3
2	4	1	5	5	5	4	5	4	4	5	4	4	5	5	4	5	3	2	1	1	4	2	2	5	4	5	4	5	5	2	3	3	2	4	5	4	4	3	1	1	1	1	4	4	3	4	3	3	3
2	3	1	3	3	3	3	3	4	4	3	3	3	3	3	5	3	3	2	5	5	4	3	4	4	5	5	5	5	5	3	4	4	4	4	4	4	3	3	3	4	3	4	4	4	4	4	3	4	4
2	4	1	5	5	5	5	5	5	5	5	5	5	5	5	5	5	5	1	1	1	4	4	4	5	1	1	1	5	5	1	1	1	1	2	2	2	2	2	1	1	1	1	5	5	5	5	4	4	4
2	3	1	4	4	4	4	4	4	4	4	4	4	4	4	4	4		3	2	4	2	4	4	4	4	4	4	4	4	4	4	4	4	4	4	4	3	2	3	3	2	2	4	4	4	4	4	4	3
2	3	1	4	4	4	4	4	4	5	4	4	3	4	4		5		1	4	3	5	5	3	4	5	5	5	5	5	5	3	4	3	5	5	4	1	1	1	1	1	4	5	5	5	5	2	1	1
2	2	1	2	2	2	1	2	3	3	2	2	2	4	3	3	1	2	1	1	4	3	4	4	4	5	5	5	5	5	4	4	4	4	5	5	5	1	1	1	2	2	3				4		4	4
2	4	1	5	5	5	5	5	5	5	5	5	5	5	5	5	5	5	3	1	1	1	3	3	5	1	1	1	5	5	1	1	1	1	1	1	1	1	1	1	1	1	1	4	4	4	4	4	4	4
2	3	1	5	4	5	4	5	4	5	5	4	4	5	5	4	5	3	2	2	2	3	4	4	4	4	2	3	5	5	3	4	4	2	3	3	2	2	1	2	2	2	3	3	3	2	3	2	3	3
2	4	1	5	3	4	4	3	5	5	5	4	4	5	5	5	5	4	3	3	1	1	2	4	5	5	5	5	5	5	3	5	5	5	5	5	5	1	1	1	1	1	1	4	4	4	4	4	4	4
2	2	1	4	4	4	4	3	4	4	5	4	4	5	4		5		1	1	1	5	5	3	3	4	5	5	5	5	3	4	4	5	5	5	5	1	2	2	2	2	2	3	3	3	3	4	4	4
2	4	1	5	5	5	5	5	5	1	5	5	5	5	5	5	5	5	1	1	5	5	5	1	5	1	1	1	5	5	1	1	1	1	1	1	1	1	1	1	1	1	1	1	3	3	3	4	4	4
2	4	1	5	5	5	5	5	5	5	5	5	5	5	5	5	5	5	3	1	1	5	5	5	5	3	3	3	4	4	4	3	2	3	3	3	2	1	1	2	2	2	2	4	3	4	4	4	3	4
2	3	1	4	4	2	3	4	3	5	4	2	2	4	5	5	4		2	2	4	4	4	2	2	5	4	5	5	5	4	2	2	2	5	5	5	2	2	1	1	2	2	2	2	2	4	4	4	4
2	3	1	5	5	5	5	5	5	5	5	5	5	5	5	5	5	5	1	1	1	2	4	3	5	3	3	3	5	5	3	3	3	4	4	4	4	1	1	1	1	1	1	4	4	4	4	4	4	4
2	3	1	5	4	5	4	4	4	4	4	4	4	4	4	4	5	5	4	3	4	4	4	4	3	3	2	3	4	4	2	2	2	2	2	2	2	1	1	2	2	2	2	3	3	3	4	4	4	3
2	3	1	4	4	4	4	3	4	5	5	4	4	5	5	4	3	3	2	1	2	3	4	5	5	3	2	2	4	4	2	2	2	1	1	2	1	1	1	1	1	1	1	3	3	4	4	4	4	4
2	2	1	5	5	5	5	5			5	5	5	5	5	5	5	5		1	1	1	3	3	5	1	1	1	5	5	1	3	3	5	1	2	2	2	2	1	1	1	1					4
2	4	1	4	4	3	4	3	4	4	5	4	4	4	4	4	4	4	2	2	2	3	4	4	5	3	3	2	5	5	2	2	2	2	3	3	3	4	2	2	3	1	1	4	4	4	4	4	4	4
2	3	1	3	3	3	2	1	2	4	3	1	2	4	3	1	4	1	1	1	3	1	3	3	4	2	2	2	5	5	3	1	1	1	3	3	3	1	1	2	2	3	3	4	5	5	4	3	3	4
2	4	1	4	3	5	5	4	4	4	4	4	2	3	3	2	4	4	4	4	3	4	4	3	4	4	3	4	4	4	4	3	3	4	5	5	4	4	4	3	4	4	4	3	3	4	4	3	3	4
2	3	1	5	5	5	5	5	4	4	5	5	5	5	5	5	5	4	5	2	1	3	4	4	4	2	3	3	4	4	2	2	2	2	2	3	3	1	1	2	1	3	2	4	4	3	3	2	3	3
2	4	1	3	3	3	2	1	2	2	3	2	2	3	3	1	1	1	1	2	1	1	3	2	4	5	5	5	5	5	5	3	3	3	5	5	5	1	1	2	2	3	3	4	4	4	4	2	2	3
2	4	1	3	4	3	3	3	4	4	4	3	3	4	5	5	5	3	3	2	2	4	5	5	5	4	4	4	5	5	3	2	2	3	4	4	4	1	1	2	2	2	2	4	4	4	4	3	4	4
2	4	1	5	5	5	5	5	4	4	5	4	5	5	5	3	5	4		2	2	3	4	5	4	2	2	2	3	4	1	2	1	4	3	3	2	4	2	1	1	1	1		4	4	4	4	4	4
2	2	1	1	1	1	1	1	1	1	1	1	1	1	1	1	1	1	1	1	1	1	4	5	5	5	5	5	1	5	5	5	5	3	5	5	5	1	1	2	4	3	3	1	3	2	3	2	2	2
2	4	1	4	3	4	4	4	4	4	4	3	4	4	4	4	4	3	3	2	3	3	4	3	4	4	3	4	5	5	2	3	4	3	3	4	3	1	3	2	3	2	3	4	4	3	3	3	3	3
2	4	1	2	2	2	2	2	2	2	3	2	1	2	3	4	2	2	1	5	5	5	2	2	4	5	5	5	5	5	5	5	5	5	5	5	5	2	2	4	4	5	5	2	3	3	2	1	1	1
2	3	1	4	4	4	4	4	2	4	4	4	2	4	4	4	4	4	2	2	2	4	4	3	3	2	3	3	4	4	3	2	2	2	2	2	2	2	2	2	2	4	4	2	2	4	3	3	3	3
2	4	1	4	4	4	4	4	4	4	4	4	4	4	5	3	3	3	2	1	2	3	4	4	4	4	3	3	5	5	3	4	4	3	3	3	4	1	2	2	2	4	4	3	4	4	4	3	4	3
2	4	1	3	3	4	4	3	4	2	4	3	4	4	4	3	3	3	2	1	2	1	3	4	5	5	5	5	5	5	3	2	2	2	4	4	4	3	2	2	1	2	2	3	3	3	3	3	3	2
2	3	1	5	5	5	5	5	5	5	5	5	4	5	5	2	5	5	3	1	1	4	5	5	5	2	2	2	4	4	3	2	3	3	2	2	2	1	1	1	1	1	1	4	3	3	4	4	4	4
2	3	1	4	4	5	4	4	4	3	4	3	4	4	5	5	5	4	3	5	3	4	5	4	5	3	3	4	4	5	3	2	2	3	4	4	4	2	2	2	2	2	2	4	3	4	4	4	4	4
2	3	1	4	4	4	4	4	4	4	5	4	5	5	5	4	4	4	3	2	1	2	2	4	4	4	4	4	5	5	2	3	3	3	4	4	4	5	4	1	1	1	1	4	2	2	3	4	4	4
2	4	1	3	3	3	2	2	2	2	2	1	1	2	4		1	1	1	4	5	3	2	4	4	5	5	5	5	5	4	1	4	4	5	5	5	1	1	3	3	1	1		4	3	3	1	3	3
2	4	1	4	4	4	4	2	4	2	4	2	2	3	4	3	3	2	1	1	3	1	1	4	5	2	2	2	2	2	2	2	2	2	2	2	2	1	1	3	3	3	3				3	1	1	1
2	3	1	4	4	4	2	2	4	4	2	2	2	4	4	4	4	5	1	1	4	5	5	3	5	4	2	4	4	4	4	4	4	4	4	4	5	1	1	1	1	1	1	5	5	5	5	5	5	5
2	4	1	5	3	3	5	4	3	3	5	3	3	4	4	3	3	3	2	3	4	3	2	3	3	2	2	2	4	4	3	2	3	2	1	2	3	3	2	2	3	3	2	4	3	4	5	4	2	4
2	3	1	3	3	3	3	3		4	1	1	1	5	5	1	5	1	1	1	5	1	4	1	3	5	5	5	5	5	5	5	5	5	5	5	5	2	2	1	1	5	5	4	4	4	4	1	1	1
2	4	1	5	5	5	5	5		5	5	5	5	5	5	5	5	5	2	2	2	2	2	2	2	2	2	2	5	5	2	3	3	4	2	3	3	2	2	2	2	2	2	3	4	3	4	3	3	2
2	4	1	4	4	4	4	4	5	5	5	5	5	5	5	5	5	5	5	5	5	5	4	4	5	5	5	5	5	5	5	5	5	5	5	5	5	4	4	4	4	4	4	4	4	4	4	4	4	4
2	4	1	3	3	4	4	3	4	4	5	3	4	4	4	4	5	4	3	4	2	4	5	4	3	4	4	4	5	5	4	3	3	2	5	5	5	1	1	2	2	4	4	3	2	1	2	2	1	1
2	3	1	5	5	5	4	4	5	5	5	5	5	4	4	5	5	5	4		2	3	4	5	4	3		3	5	5	2	3	2	2	2	2	2	2	1	2	2	4	4	4	4	4	4	3	3	4
2	3	1	4	3	4	4	4	4	4	4	3	3	5	4	5	5			1	2	2	3	4	5	5	5	5	5	5	3	2	2	1	5	5	5	1	1	1	1	2	2				4
2	3	1	5	5	5	5	5	4	4	5	5	4	4	5	3	5	5	3	1	1	5	5	5	5	1	1	1	5	5	1	3	3	3	2	2	2	1	1	1	1	3	3	3	3	3	4	4	4	4
2	4	1	4	4	4	4	4	4	4	4	4	4	4	4	4	4		4	2	2	4	4	4	4	4	4	4	4	5		2	2	4	4	4	4	2	2	2	2	2	2	4	4	4	4		4
2	3	1	4	4	4	4	4	4	4	4	4	4	3	4	3	4	4	2	2	2	3	4	4	4	3	2	2	4	4	2	3	3	3	3	3	3	2	1	2	2	2	2	2	2	2	2	3	3	4
2	4	1	3	3	4	2	1	2	2	4		3	3	1	5	4	4	1	1	5	1	1	3	5	5	5	5	5	5	4	5	5	5	5	5	5	1	1	3	3	1	1	1	3	3	3	3	1	2
2	3	1	2	2	1	2	1	2	2	4	2	1				3	2	1	1	2	4	4	3	5	5	5	5	3	5	5	2	2	1	5	5	5	1	1	1	1	1	1	4	4	3	4	4	5	4
2	3	1	5	5	5	5	4	5	5	5	5	5	5	5	5	5	5	3	3	3	4	5	4	5	4	4	4	5	4	5	4	4	4	4	4	4	4	4	4	4	3	4	5	4	5	5	5	4	4
2	4	1	4	4	4	4	3	4	4	4	4	4	4	4	4	4	4	3	2	3	2	4	4	4	4	4	4	4	5	3	4	4	4	4	4	4	3	3	2	2	4	4	3	4	3	4	3	4	4
2	3	1	4	4	4	4	3	3	3	4	4	3	4	4	3	4	3	1	3	3	2	4	4	4	4	4	4	5	5	3	4	4	3	4	4	4	1	1	2	3	4	4	3	3	3	2	2	3	3
2	3	1	4	4	4	4	4	3	3	4	4	4	3	3	2	4	4	3	1	3	4	4	4	4	4	3	4	5	5	3	2	2	4	4	4	4	4	4	3	3	5	5	3	4	4	2	2	3	3
2	4	1	5	5	5	5	5	5	5	5	5	5	5	5	5	5	5	2	1	1	4	5	5	5	2	3	2	3	4	2	1	2	1	2	2	2	2	2	1	1	2	2	4	4	4	5	4	5	5
2	3	1	1	1	1	1	1	1	1	1	1	1	1	1	4	4	1	1	4	2	3	4	3	3	5	5	5	5	5	5	5	5	5	5	5	5			4	5	5	5	1	4	3	2	1	2	1
2	4	1	5	5	5	5	5	5	5	5	4	4	4	5	4	5	4	3	4	3	4	4	4	5	4	4	4	4	5	2	4	4	4	4	4	4	1	1	2	2	2	2	4	4	4	4	3	4	4
2	4	1	4	4	4	4	3	4	4	4	3	3	3	4	4	4	4	1	3	3	5	5	4	5	4	4	4	4	4	3	3	2	2	3	4	4	1	1	1	1	1	1	5	5	5	5	5	5	5
2	4	1	5	5	5	5	5	5	5	5	5	5	5	5	5	5	5	2	1	1	4	5	5	5	3	3	4	5	5	1	2	2	1	4	4	4	1	1	1	1	3	3	4	4	4	4	3	4	4
2	4	1	4	4	4	4	4	4	4	4	4	4	5	5	5	5	5	1	1	1	2	2	4	5	2	2	2	5	5	2	2	2	2	2	2	2	1	1	1	1	2	2	4	4	4	4	4	3	4
2	4	1	5	4	5	5	5	5	5	5	4	3	4	3	3	5	3	1	1	1	2	3	4	5	2	2	2	5	5	1	1	1	1	2	2	2	1	2	1	1	1	1	3	4	4	5	3	3	3
2	4	1	5	5	5	4	5	5	5	5	3	3	5	5	5	3		2	1	1	5	5	5	5	5	5	4	5	5	1	2	2	1	5	5	4	1	1	1	1	2	2	5	5	5	5	3	4	5
2	2	1	4	4	4	4	4	4	4	4			4	4		4		1	1		4	4	4	4	4	4	4	4	4	4				4	4	4	2	1	3	3	3	3	2	3	3	4	3	3	3
2	3	1	4	3	4	4	3	4	4	4	4	4	4	3	5	4	2	2	1	3	2	2	3	4	5	5	5	5	5	3	4	4	4	5	5	5			3	3	4	4	2	4	4	4	4	4	4
2	4	1	3	3	2	3	2	2	3	4	3	3	4	4	3	4	2	2	2	4	4	5	5	5	5	4	5	5	5	4	2	2	2	5	5	5	1	1	2	2	4	4	3	4	4	4	3	4	4
2	3	1	5	5	5	5	1	5	5	5	5	5	5	5	5	5	5	1	1	1	3	3	4	4	3	1	3	5	5	5	2	2	2	4	4	4	1	1	1	1	3	3	3	3	3	3	3	3	3
2	4	1	2	2	1	1	1	1	1	1	1	1	1	1	1	1	1	5	3	5	1	1	1	4	5	5	5	5	5	5	4	5	5	5	5	5	1	1	3	5	3	3	1	1	2	1	1	1	1
2	3	1	4	4	3	4	2	4	4	4	2	4	3	4	5	4	2	1	1	3	3	3	3	4	3	3	3	5	5	3	2	2	3	3	3	3	1	1	2	2	2	2	3	4	4	3	3	3	3
2	3	1	5	5	5	5	4	5	5	5	5	4	5	5		5	3	3	1	2	4	5	3	4	3	3	3	4	3	2	2	2	2	3	3	3	1	1	1	1	2	2	3	4	4	3	3	3	4
2	3	1	4	4	4	4	4	5	5	4	4	4	5	5	4	5	4	2	1	2	2	4	4	4	2	2	2	4	4	2	2	2	2	3	3		3	3	1	1	1	2		5	5	5		5	4
2	4	1	4	4	4	3	2	3	3	4	3	3	4	4	3	4	3	2	2	3	2	2	4	4	2	2	2	2	2	2	2	2	2	2	2	2	1	2	3	3	3	3	3	3	3	3	3	3	3
2	4	1	5	5	5	4	4	4	5	4	4	5	5	5	5	5	4	3	1	2	2	4	4	4	4	4	4	4	5	2	2	2	2	4	4	4	1	2	2	1	3	3	4	5	4	5	3	4	2
2	3	1	5	4	5	4	4	4	4	4	4	4	4	4	4	4	4	3	2	3	3	3	3	3	4	4	4	4	4	4	3	3	3	4	3	3	3	3	3	3	4	4	4	4	4	4	3	4	4
2	4	1	4	4	4	4	4	3	3	4	3	4	4	4	4	4	3		5	4	5	4	4	5	5	4	4	5	5	3	4	4	3	4	4	4	4	4	3	3	3	3	3	4	4	3	3	4	4
2	4	1	5	4	4	4	4	4	5	5	5	5	5	5	4	5	4	3	1	1	2	4	4	4	4	5	4	5	5	3	4	3	4	5	5	5	3	5	3	3	1	1	4	4	4	4	4	4	5
2	2	1	4	4	4	4	3	3	4	5	5	5	5	5	5	5	4	2	4	2	2	4	4	2	5	5	5	5	5	5	3	2	1	5	5	5	2	2	4	4	4	4	2	2	3	2	2	2	4
2	3	1	4	4	4	3	1	4	5	5	5	3	4	5	5	4	4				2	4	3	4	3	4	4	5	5	3	3	3	3	3	4	3	2	3	1	1	2	3	4	5	4	5	3	3	3
2	3	1	5	5	5	5	4	3	4	4	4	3	4	5	4	5	4	3	1	2	4	4	5	5	3	4	4	5	5	3	2	3	3	3	4	3	1	1	2	1	2	2	3	3	3	4	3	2	2
2	4	1	4	4	4	4	3	2	4	4	3	3	3			4	3	1	2	2	3	4	4	4	4	4	4	5	5	3	3	3	3	4	4	4	1	1	2	2	5	5	3	3	4	4		4	4
2	4	1	3	3	3	4	3	3	4	4	3	3	4	4	5	3	3	1	1	1	4	4	4	5	4	4	4	5	5	4	3	3	3	3	3	3	1	2	3	3	4	4	4	4	4	4	3	3	3
2		1	4	4	4	4	4	5	5	4	3	3	5	5	3	4	3	4	2	2	3	4	3	4	3	3	3	5	5	1	3	4	4	4	4	4	1	2	1	1	1	1	4	4	4	4	4	5	5
2	4	1	5	5	5	5	5	5	5	5	5	5	5	5	5	5	5	2	1	2	4	4	4	5	4	2	2	5	5	2	2	2	2	2	3	2	1	1	2	2	3	3	5	5	5	5	5	5	5
2	4	1	5	5	5	5	5	5	2	5	5	5	5	5	5	5	5	4	2	2	4	4	5	5	4	4	4	5	5	2	1	1	1	4	4	4	1	1	1	1	1	1	4	4	4	4	4	4	4
2	3	2	4	4	4	4	3	4	4	4	3	4	4	4	2	4	3	2	2	2	3	4	4	4	2	2	2	3	3	2	2	2	2	2	2	2	1	1	2	2	2	2	5	4	4	4	4
2	4	1	5	5	5	5	5	5	5	5	5	4	5	5	5	5	5	3	3	2	4	4	5	5	2	1	1	5	5	1	3	3	4	3	4	3	4	2	1	1	3	3	4	5	4	5	4	5	5
2	3	1	3	3	2	2	2	2	2	4	1	3	3	1	1	1	2	1	5	5	1	4	2	5	5	5	5	5	5	4	4	4	1	5	5	5	1	1	2	4	5	5	1	4	4	1	1	4	4
2	4	1	4	4	5	5	5	5	4	5	5	5	5	5	3	4	5	3	1	1	1	1	3	3	2	3	3	5	5	3	3	3	3	4	4	4	1	1	1	1	3	3	3	4	2	4	3	3	4
2	3	1	1	2	1	1	1	1	1	1	1	1	1	1	1	1	1	1	1	5	1	1	1		5	5	5	5	5	5	5	5	5	5	5	5	1	1					3	4	4	3		4	4
2	4	1	5	4	4	4	4	2	2	5	4	4	4	5	4	4	2	4	4	4	5	4	3	4	4	4	4	3	2	3	3	3	3	3	3	3	3	3	2	4	3	2	3	2	4	2	2	3	2
2	4	1	3	3	3	3	3	3	3	3	4	3	4	4	3	3	3	2	2	2	2	2	4	4	4	4	4	4	4	4	4	4	4	4	4	4	2	3	3	3	3	3	2	3	3	3	3	3	3
2	4	1	3	3	5	2	3	4	4	4	2	2	5	3	5	4				4	4	2	3	4	4	4	4	5	5	4	2	4	1	4	3	2	1	1	1	1	4	4	2	3		4		5	5
2	4	1	4	4	3		3	2	4	5	3	4	4	3	5	5	3	2	1	2	3	5	5	5	5	4	3	5	5	3	3	3		5	5	4	1	1	1	1	3	3	3	4	4	3	4	4	4
2	4	1	2	1	1	2	1	3	2	4	1	2	5	4	1	4	1	1	1	1	4	4	4	5	5	4	5	5	5	4	3	2	1	4	5	4	1	2	2	2	2	2	3	4	4	4	3	4	3
2	3	1	4	4	4	4	4	3	3	4	4	4	4	4	4	4	4	2	4	4	4	4	4	4	4	4	4	5	5	4	4	4	4	5	5	5	2	2	3	3	3	3		3	3	3	4	4	4
2	3	1	4	4	4	4	4	4		4	4	3		4	3	4	4	2	2	2	2	3	3	4	3	3	3	4	4	3	2	2	3	2	2	2	1	1	2	2	2	2	4	4	4	3	4	4	4
2	3	1	4	4	4	4	4	5	5	5	5	4	4	5	5	5	5	2	2	2	2	4	5	4	4	4	4	5	5	3				4	4		1	1	2	2	3		4	4	4	4		2	4
2	4	1	5	5	5	5	5	5	5	5	5	5	5	5	5	5	5		1	1	4	5	4	5	2	2	2	4	4	3	3	3	1	1	1	1	1	1	1	1	2	2	3	4	4	5	4	4	4
2	4	1	4	4	4	4	4	4	4	4	4	4	4	4	3	4	3	3	2	1	1	4	4	4	5	5	5	5	5		3	3	3	4	5	5	1	2	1	2	2							4
2	3	1	4	4	4	4	4	4	4	5	5	5	5	5	5	5	5	2	4	2	3	4	4	4	5	4	4	5	5	2	3	4	3	3	4	3	1	2	1	2	4	4	5	5	5	5	4	4	5
2	3	1	4	4	4	5	5	5	5	5	5	5	5	5	5	5	4	1	1	1	1	2	4	5	4	4	4	5	5	1	5	5	5	5	5	5	2	2	1	1	5	5	5	3	3	4	4	4	5
2	4	1	4	4	4	3	3	3	4	5	3	4	4	5	3	4	4	3	4	4	3	4	4	4	5	1		5	5	2	4	3	2	3	3	3	1	2	1	1	3	3	5	5	5	5	5	4	5
2	3	1	4	5	4	4	3	3	4	5	3	3	4	5	2	4	3	2	1		3	4	3	4	4	4	3	4		2	2	2	1	4	4	4	4	2	2	4	3	4		3	4	3		3	3
2	4	1	5	5	5	5	5	4	4	5	5	5	4	4	5	5	5	3	1	1	2	4	4	4	4	2	4	5	5		4	4					1	3		3				4				4
2	4	1	4	4	4	4	3	2	5	5	4		3	4	5	5	4	1	1	1	4	4	4	5	5	2	5	5	5	3	2	2	2	5	5	4	1	1	1	2	5	5	5	5	4	4	1	2	3
2	2	1		3	3	2	2	2	2	5	2	2	4	4	2	5	4	1	1	5	3	4	3	2	5	5	5	5	5	3	4	4	4	5	5	5	5	5	2	2	2	2	2	4	4	3	2	3	4
2	4	1	1	1	1	1	1	1	1	1	1	1	1	1	1	1	1				1	1	1	1	5	5	5	5	5	5	5	5	5	5	5	5	1	2	3	3	5	5	3	3	3	3	4	4	4
2	3	1	4	4	4	4	3	4	4	4	4	4	4	4	4	3	3	2	1	3	3	4	4	5	3	2	2	5	5	2	2	2	2	3	3	4	3	3	2	2	3	3	4	4	3	4	3	3	3
2	4	1	5	5	4	4	4	4	4	3	3	3	5	5	3	5	3	3	2	2	4	4	2	3	3	3	4	4	4	3	5	5	5	4	4	4	1	1	2	2	2	2					2	3	2
2	3	1	5	5	5	5	5	5	5	4	4	5	4	5	5	5	4	3	1	1	5	5	5	5	2	3	3	5	5	2	2	2	4	2	2	2	2	2	2	2	2	2	5	5	5	5	4	2	4
2	4	1	5	5	5	5	5	5	5	5	5	5	5	5	5	5	5	1	1	1	1	5	4	4	2	1	2	5	5	1	1	1	1	2	3	1	1	1	1	1	3	3	4	4	3	4	4	4	4
2	4	1	5	5	5	5	5	5	5	5	5	5	5	5	5	5	5	3	1	1	1	1	3	5	2	2	2	5	5	2	2	2	1	2	2	2	1	1	1	1	4	4	4	4	4	4	3	4	4
2	3	1	5	5	5	4	3	4	4	4	3	4	4	5	5	5	4	4	2	2	2	3	4	4	2	3	3	5	5	3	2	3	4	4	5	4	1	1	2	2	2	2	4	4	4	4	3	3	3
2	3	1	4	4	4	2	2	2	2	4	2	5	2		5	5	5		1	3	1	1	1	2	2	2	2	5	5	5	4	3	4	4	4	4	1	4	1	1			4	4	4	4	4	4	4
2	4	1	4	4	4	4	4	4	4	4	4	4	3	4	5	4	4	3	2	3	4	4	5	5	3	3	3	5	5	3	2	2	2	3	3	3	2	2	3	3	3	3	3	4	4	3	3	4	4
2	4	1	3	4	4	4	4	4	4	4		3	3	4	3	3	4	3	4	4	3	2	4	4	3	3	4	3	4	4	3	3	4	4	4	4	3	3	4	4	4	3	3	4	4	4	4	3	4
[truncated: 20 more columns]

## Sheet: CSV data
Att1	Att2	Att3	Int1	Int2	EPLOC1	EPLOC2	IPLOC1	IPLOC2	IPLOC3	IPLOC4	IPLOC5	IPLOC6	IPLOC7	IPLOC8	IJPLOC1	IJPLOC3	IJPLOC4	ITDep1	ITDep2	ITEmo1	ITEmo2	SUse1	SUse2	SUse3	Control1	Control2	Control3	Errors1	Errors2	Errors3	Access1	Access2	Access3	HealthStat1	HealthStat2	RiskHP1	RiskHP2	RiskIn1	RiskIn2	TrustHP1	TrustHP2	TrustHP3	TrustHP4	TrustIn1	TrustIn2	TrustIn3	TrustIn4	InfoSen1	InfoSen2
5	5	5	5	5	5	5	5	5	5	5	5	5	5	5	5	1	1	4	4	4	5	2	2	2	5	5	2	2	2	2	2	2	2	1	1	1	1	1	1	4	4	4	4	4	4	4	4	2	2
5	4	5	5	5	4	4	5	4	4	4	4	4	4	4	3	3	3	3	3	3	3	3	3	3	4	4	4	2	2	2	3	3	3	2	2	2	2	2	2	3	3	3	3	3	3	3	3
5	5	5	3	5	5	5	4	4	5	5	5	4	4	4	3	2	1	4	4	5	5	2	1	2	4	4	2	2	2	2	2	2	2	2	2	2	2	2	2	4	4	4	5	4	4	4	5	4	4
5	5	5	5	5	5	5	5	5	3	5	5	4	5	3	2	1	1	3	3	4	5	4	4	4	5	5	3	2	3	3	3	4	3	1	2	1	1	5	5	4	4	4	4	2	2	2	2	4	4
4	4	3	3	3	3	3	3	4	3	3	3	4	3	3	3	4	4	4	3	3	5	4	3	3	3	4	4	3	3	5	4	4	4	3	2	4	2	4	3	3	2	3	3	3	3	4	4	4	4
5	5	5	5	5	1	1	5	4	4	5	5	3	5	5	1	1	1	1	1	1	1	3	3	4	5	5	3	5	5	5	5	5	5	2	1	2	2	1	1	2	2	2	2	3	2	1	3	1	1
3	3	3	2	1	1	2	1	1	1	1	1	1	1	1	1	1	1	5	5	3	5	5	5	5	5	5	5	5	5	5	5	5	5	2	1	3	3	5	5	4	4	4	4	2	1	2	1	5	5
5	5	5	5	5	5	5	5	5	5	5	5	5	5	5	3		3	4	4	3	5	4	4	4	4	5	3	2	2	2	3	3	3	2	2	1	1	1	1	4	4	4	4	4	4	3	3	5	5
4	4	4	5	4	4	4	4	5	4	4	5	5	4	4	2	2	3	1	3	3	5	4	4	4	5	4	4	3	3	4	5	4	4	2	1	3	3	2	2	3	3	3	3	3	3	4	4	4	4
5	5	5	4	5	5	5	5	5	4	5	5	5	5	5	5	1	1	4	5	3	5	1	2	3	5	5		2		5	5	4	4	2	2	2	2		2	3	4	4	4		4	5	5	3	2
5	5	5		5	4	5	5	1	5	2	5	3	3	3	2	1	1	4	3	4	5	4	4	4	5	5	4	2	1	1	4	4	4	1	1	1	1	4	3	5	5	3	5	2	2	3	1	5	4
5	5	5	5	4	5	5	5	4	4	4	5	4	5	4			2	4	4	5	5	2	2	2	5	5	2	3	3	2	4	4	3	2	2	2	2	2	2	4	4	4	4	4	4	4	4	2	2
5	5	4	5	4	2	4	5	4	2	4	2	4	5	2	1	1	1	1	2	5	5	4	4	4	5	5	2	2	2	4	4	4	2	1	1	2	1	2	1	4	4	4	4	2	3	4	2	4	4
5	5	5	5	5	5	5	5	5	5	5	5	5	5	5	1	1	1	1	1	3	4	2	2	2	5	5	1	2	2	1	2	2	2	1	1	1	1	1	1	5	5	5	5	4	4	5	4	5	5
4	4	4	3	3	4	4	3	3	3	4	3	3	4	3	3	3	3	2	3	4	5	3	3	3	4	4	3	3	3	2	4	4	4	3	2	3	3	3	3	4	4	4	4	3	3	3	3	4	4
4	4	3	4	3	3	4	4	3	3	4	4	3	3	4	2	1	3	4	5	4	3	4	4	4	5	5	3	3	3	4	4	4	4	2	2	3	3	4	4	3	3	3	4	3	4	3	4		4
4	4	4	4	4	4	4	5	4	4	3	3	5	5	5	2	2	3	2	2	3	2	5	5	5	5	5	3	4	4	4	5	5	5	2	3	3	3	2	2	2	2	2	4	3	3	4	4	3	3
4	4	4	4	3	3	3	4	3	4	4	5	3	4	2	3	2	4	5	4	3	4	4	4	4	5	5	2	2	2	1	2	3	2	2	2	2	2	3	4	3	3	3	3	2	2	4	2	5	5
5	5	5	5	5	5	3	5	5	5	5	5	5	5	5	3	1	2	4	4	4	4	4	3	3	4	5	2	2	2	2	4	4	3	2	2	2	3	4	4	3	4	4	4	3	4	4	2	4	5
5	4	4	4	5	4	5	4	3	3	4	4	3	3	3	1	2	3	4	4	4	5	3	2	2	3	3	2	2	2	2	3	3	3	1	1	1	1	2	2	5	5	5	5	5	5	5	5	1	2
4	4	4	4	4	4	4	5	4	3	3	3	4	5		3	2	2	5	4	2	3	4	3	5	5	4	3	3	2	4	3	4	2	1	3	2	2	2	2	4	3	3	4	3	4	4	4	3	4
4	3	4	4	4	4	4	2	2	3	3	4	4	4	3	2	4	3	4	4	4	4	5	5	5	5	5	3	4	4	4	5	5	5	1	3	2	2	2	2	3	3	3	3	2	2	2	2	5	5
4	4	4	4	4	3	3	5	3	2	2	3	4	4	3	2	3	2	4	5	4	5	4	4	4	5	5	3	3	3	2	5	5	5	1	1	2	2	3	3	3	3	4	3	3	3	4	3	4	3
4	5	5	5	5	3	5	5	4	4	4	3	5	4		4	1	1	3	2	1	4	4	1	2	3	4	1	1	1	1	2	2	2	1	1	2	2	2	4	4	4	4	4		4	4	4	4	4
5	5	5	4	4	4	5	5	5	5	5	5	3	5	5		1	2	1	2	3	5	2	2	2	4	4	2	2	2	2	2	2	2	1	1	2	1	1	1	4	4	4	4	4	4	4	4	3	4
5	5	5	5	5	5	5	5	5	5	5	5	5	5	5	1	1	1	1	1	4	4	2	2	2	5	5	2	2	2	2	3	3	3	1	1	1	1	1	1	4	4	4	4	4	4	4	4	3	3
3	3		3		4	4	5	3	5	4	4		3	5			1		1	1	4	5	5	5	5	5	4	3	3	3		4		4	4	2	2	4	4	3	3	1	3		3	3		5	5
5	5	5	5	5	5	5	5	5	5	5	5	3	5	3	5	1	1	4	4	5	5	1	1	1	2	1	1	1	1	1	1	1	1	1	1	1	1	1	1	5	5	5	5	5	5	5	5	4	5
2	2	2	2	2	4	4	3	2	2	5	5	5	5	5	2	1	2	5	2	2	5	5	5	5	4	5	5	3	3	3	5	5	5	1	1	1	1	2	2	3	4	3	2	2	3	2	3	2	4
2	3	2	4	2	1	2	5	4	4	3	2	5	1	2	2	1	2	1	3	5	5	5	5	5	2	5	5	4	5	5	5	5	5	1	1	1	2	4	5	4	3	4	5	2	2	3	2	5	5
3	3	3	2	3	3	4	4	3	3	4	4		4	3	3	4	2	4	5	4	5	5	5	5	5	5	5	5	5	5	5	5	5	2	1	3	3	4	4	5	5	5	5	4	4	3	3	5	4
5	4	5	4	4	3	3	5	4	4	4	5	5	5	5			2	4	4	5	5	5	4	5	5	5	3	3	2	2	4	4	4	1	1	3	3	4	4	4	4	3	4	4	4	4	4	2	2
5	5	5	5	4	3	5	4	2	5	5	5	2	5	2	4	1	1	5	5	5	5	2	1	1	4	4	1	1	1	1	1	1	1	1	1	1	1	2	3	5	5	5	5	5	4	5	3	4	4
1	1	1	1	1	1	1	1	1	1	1	1	1	1	1	1	5	5	1	1	4	5	5	5	5	5	5	5	5	5	5	5	5	5	1	1	1	1	3	3	1	3	3	3	1	3	2	2	5	5
5	5	5	5	5	5	5	5	5	5	5	5	5	5	5	5	5	5	5	5	5	5	1	1	1	5	5	1	1	3	3	4	4	5	1	1	1	1	1	1	3	3	3	3	3	3	3	3	2	1
4	4	4	4	3	4	4	4	4	3	4	4	4	4	3	2	2	2	4	5	4	4	2	2	2	4	4	4	2	2	2	3	3	3	1	2	2	2	2	2	3	3	3	3	4	4	4	4	3	2
5	5	5	5	5	2	5	4	4	4	4	4	4	4	4	2	2	2	4	4	4	4	2	2	2	4	4	2	2	2	2	2	2	2	2	2	2	2	2	2	5	5	5	5	2	2	2	2	1	1
2	3	3	3	1	1	3	1	1	1	3	3	4	5	5	1	1	1	1	1	3	3	5	5	5	5	5	5	5	5	5	5	5	5	1	1	4	4	4	3	4	4	3	4	4	4	3	4	5	5
5	5	5	5	5	5	5	5	5	5	5	5	5	5	5	4	2	1	2	2	4	5	2	2	3	5	5	2	2	2	2	1	2	2	3	2	2	2	4	4	5	5	5	5	3	3	4	3	4	5
4	4	4	4	4	4	4	3	3	3	4	2	4	2	2	2	2	3	3	4	3	4	3	3	3	4	4	3	2	2	2	2	2	2	2	2	2	2	2	2	4	4	3	2	4	4	4	4	5	5
5	5	5	5	5	5	5	5	5	5	5	5	4	4	5	5	1	1	2	2	5	5	2	2	2	4	4	4	1	1	1	3	3	3	1	1	3	2	2	2	3	5	4	3	4	4	4	4	3	4
5	5	5	5	5	5	5	5	5	5	5	4	5	5	1	4	1	1	4	4	5	5	1	1	1	5	5	1	1	2	1	1	1	1	1	1	1	1	2	2	5	5	5	5	4	4		4	1	2
5	5	5	5	5	5	5	5	5	5	5	5	5	5	5	5	1	1	5	5	5	5	4	4		3	3	3	2	2	2	4	4	4	5	4	1	1	5	5	3	3	3	3	3	3	3	3	4	4
5	5	5	4	4	3	5	4	3	4	5	5	4	5	3	1	1	1	5	4	5	5	2	3	3	3	5	1	3	2	2	3	3	2	1	1	1	1	2	2	3	3	3	4	2	3	4	4	2	3
5	4	5	4	4	5	5	4	5	5	4	4	5	4	5	5	4	5	5	4	4	5	5	4	5	5	4	5	4	4	4	3	4	4	4	5	5	4	5	4	5	4	5		5	4	4	5	5	4
5	5	5	5	5	3	5	5	5	5	5	5	5	5	5	3	1	1	3	4	5	5	3	4	5	3	3	4	1	1	1	5	5	2	1	2	1	1	1	1	3	3	3	3	4	4	3	2	3	3
4	4	4	4	4	4	4	3	3	3	5	5	5	5	4	3	1	1	3	3	4	5	4	2	3	5	5	2	3	3	2	4	4	5	1	1	2	2	1	1	4	5	4	4	4	3	4	4	4	4
4	4	4	4	4	4	3	5	5	5	5	5	5	5	4	3	2	2	2	2	5	5	4	5	2	5	5	3	1	2	2	4	5	5	1	1	2	2	3	4	3	3	3	4	3	3	3	3	2	4
2	2	2	2	1	1	2	1	1	1	1	3	1	1	1	1	3	5	3	3	3	4	5	5	5	4	5	3	3	3	3	5	5	5			3	3	3	3	3	4	3	3	3	3	3	3
5	4	5	5	5	3	5	5	3	3	5	5	5	5	3	1		1	3	3	5	5	3	3	3	5	5	1	1	3	4	1	1	1	1	1	2	2	2	1	3	2	2	3	3	3	2	3	1	2
4	4	4	4	4	4	4	4	3	3	2	4	4	4	4	3	2	3	4	4	4	4	4	4	4	4	4	2	2	4	2	4	4	4	2	2	2	2	2	2	3	4	4	4	4	4	4	4	1	1
4	4	3	4	4	4	4	4	2	4	4	4	4	2	4	2	2	2	2	4	3	4	4	4	4	4	4	3	4	4	4	4	4	4	2	2	3	3	3	3	3	4	4	3	3	4	4	3	5	5
1	1	1	1	1	1	1	1	1	1	1	1	1	1	1	1	5	5	5	5	5	5	5	5	5	1	5	5	5	5	5	5	5	5	1	1	4	4	4	4	2	3	3	4	2	3	4	3	5	5
1	1	1	2	2	1	1	2	2	2	1	1	1	2	1	1	1	1	1	1	3	5	5	5	5	5	5	5	5	5	5	4	5	5			1	1	5	5	5	5	5	5	1	1	1	1	5	5
5	5	5	5	5	5	5	5	5	4	5	5	3	5	3	3	1	1	2	4	2	4	3	3	4	5	5	3	4	3	3	4	5	4	1	3	1	1	3	3	2	5	5	5	3	4	5	4	3	3
5	5	5	5	5	5	5	5	5	5	4	4	3	4	2	1	1	1	3	4	3	5	3	3	3	5	5	5	2	2	2	4	3	3	1	1	2	2	2	2	3	3	4	4	3	3	3	3	4	5
5	5	5	5	5	3	5	5	5	5	5	5	5	5	4	1	1	3	3	4	4	5	2	2	3	4	3	1	2	3	3	2	2	2	1	1	1	3	1	3	2	3	3	2	2	2	2	1	3	4
5	5	5	5	5	5	5	5	5	4	5	5	5	5	4	4	1	2	4	4	4	4	4	4	4	5	5	4	2	2	2	4	4	4	1	2	2	2	2	2	4	4	4	4	4	4	4	4	4	4
5	5	5	5	5	4	5	5	5	5	5	5	5	5	5	3	2	1	3	4	4	4	2	3	3	5	5	2	3	3	3	2	2	2	1	1	1	2	1	2	3	4	4	3	4	4	4	4	4	5
5	4	4	4	4	5	4	4	4	5	4	4	5	4	4	2	2	3	2	4	3	4	4	3	3	5	4	3	3	3	4	4	4	4	2	1	2	2	2	2	4	4	4	4	4	4	4	4	3	4
4	4	4	4	4	4	4	4	4	4	4	4	4	4	4	3	1	1	3	3	4	5	3	3	3	5	5	5	3	3	3	3	3	3	1	1	1	1	1	1	4	4	4	4	4	4	4	4	5	5
1	1	1	1	1	2	3	4	1	1	4	1	1	4	3	1	4	5	2	3	4	5	5	5	5	5	5	5	4	4	4	5	5	5	2	2	2	2	4	4	4	4	3	3	1	1	1	1	5	5
5	5	5	5	5	5	4	5	5	5	5	5	5	5	5	2	2	2	2	4	5	5	1	1	1	5	5	1	1	1	1	1	1	1	1	2	3	3	1	1	3	3	3	3	3	3	3	3	5	5
4	4	3	3	3	3	4	4	3	2	4	4	4	3	2	2	3	2	2	3	4	5	4	4	4	5	4	3	2	2	2	3	4	4	1	2	2	2	2	2	2	3	3	2	1	2	4	3	4	5
5	5	5	4	4	3	3	5	4	4	5	5	5	5	5	3	2	1	2	4	2	2	3	3	3	5	5	2	2	2	2	2	3	3	2	2	2	2	2	2	3	4	2	2	2	4	3	2	4	4
		5	3	3	3	3	4	4	3	4	4	4	3	3	2	2	1	4	4	4	4	4	3	3	4	3	4	3	3	3	3	3	3	2	1	2	2	2	3	4	5	4	4	3	2	3	3	1	1
4	5	4	4	3	4	4	4	3	3	5	5	5	5	4	1	1	1	4	3	3	5	5	5	5	5	5	3	5	5	5	5	5	5	1	1	3	3	3	3	4	4	4	4	4	4	4	4	5	5
5	5	5	5	5	5	5	5	2	3	5	5	2	4	3	1	1	2	3	5	2	5	4	4	4	5	5	2	1	2	1	4	2	3	1	1	1	1	2	2	4	4	4	4	4	4	4	4	4	5
4	4	5	4	4	5	5	5	4	5	5	5	5	5	5	3	2	2	2	4	3	3	2	4	4	5	5	2	2	2	2	4	4	4	2	2	2	2	5	5	4	4	4	4	2	3	2	2	4	5
2	2	1	1	1	2	2	4	2	3	1	4	2	1	1	3	4	5	4	4	2	5	4	4	4	5	5	4	3	2	3	4	4	4	1	1	2	2	3	3	1	1	4	3	1	3	4	2	1	1
5	5	5	5	5	4	5	5	5	5	4	4	5	4	4	2	1	2	1	2	4	1	2	2	2	4	4	4	3	3	3	2	2	2	1	1	1	1	1	1	4	4	4	4	4	4	4	4	3	4
3	3	3	3	3	3	3	3	3	3	3	3	3	3	3	1	1	3	1	1	5	5	5	5	5	5	5	5	5	5	5	5	5	5	1	1	1	1	1	1		4	4	4	3	3	3	3	5	5
4	4	4	4		4	4	4	4	4	4	5	5	5	4	3	1	1	3	4	4	4	3	3	3	4	4	3	2	2	2	3	2	3	1	1	2	2	3	3	4	3	3	4	3	3	3	3	4	4
5	4	5	5	4	5	5	5	4	3	4	4	4	5	4	1	1	1	4	4	5	5	2	2	2	5	5	2	2	2	2	2	2	2	1	1	2	2	1	1	4	4	4	4	4	4	2	4	1	2
2	2	1	2	2	1	2	1	1	2	2	1	1	1	1	1	1	5	1	1	2	5	5	5	5	5	5	5	1	1	1	5	5	5	1	2	2	2	1	1	4	4	4	4	3	5	5	5	5	5
5	4	4	3	4	3	5	4	4	4	5	4	4	5	4			1	4	4	4	5	4	5	5	5	5	4				5	5	5	3	3	3	3	2	2	4	4	4	4	4	4	4	4	3	4
4	4	3	2	2	3	3	2	2	2	2	3	4	4	3	1	5		5	5	3	4	5	5	5	3	3	3	2	3	3	5	5	5	1	1	3	3	2	4	2	3	4	3	2	2	2	2	2	2
5	5	5	5	5	5	5	5	5	5	5	5	5	5	5	4	1	1	1	4	5	5	1	2		5	5	1	1	1	1	1	1	1	1	1	1	1	1	1	5	5	5	5	5	5	5	5	4	4
4	4	5	5	4	5	5	5	5	4	4	4	4	4	3	1	1	1	3	4	5	5	3	3	3	5	5	3	3	3	3	3	4	4	1	1	2	3	3	3	4	4	4	4	4	4	4		3	2
5	4	5	5	5	5	5	5	5	5	4	5	4	5		2	1	1	4	5	5	5	2	2	2	3	4	2	2	3	3	2	2	3	1	2	1	2			4	4	4	4		4	4		2	5
5	5	5	5	5	5	5	5	2	4	5	5	2	5	2	2	1	1	3	4	4	5	2	2	2	5	5	2	2	2	2	2	2	2	1	1	1	1			4	4	4	4	4	3	3	3	4	3
3	3	3	4	3	3	4	4	4	4	4	4	4	4	3	2	3	3	1	1	4	4	4	4	4	5	5	3	3	3	3	4	4	4			3	3	4	4	4	4	4	4	3	3	3	3	5	5
4	4	4	4	4	4	4	4	4	4	4	4	4	4	4	2	2	2	3	3	3	3	2	2	2	2	2	2	2	2	2	2	2	2	2	2	2	2	2	2	4	4	4	4	4	4	4	4	2	2
5	5	5	4	4	4	4	4	4	4	3	4	4	4	4	1	1	2	4	4	4	4	5	5	4	5	5	3	2	2	3	4	4	4	1	1	2	2	2	3	5	5	5	4	3	2	3	3	2	1
5	5	5	5	4	4	5	5	5	4	5	5	4	5	5	3	1	1	2	3	3	5	1	1	1	4	3	1	1	1	1	1	2	1	1	1	2	1	1	1	5	5	4	4	5	5	4	5	3	4
4	4	4	4	4	4	4	4	4	4	4	4	4	4	3	3	3	3	4	3	3	4	4	4	4	5	5	3	4	4	4	4	4	4	1	1	3	3	3	2	3	4	4	4	3	3	3	3	1	1
4	4	5	5	3	4	4	5	5	2	3	3	3	3	4	2	1	1	4	4	3	5	2	3	3	3	4	2	3	3	2	4	4	4	1	2	2	2	1	2	3	3	2	3	3	3	3	3	2	2
4	4	4	4	4	3	5	5	4	5	5	5	5	5	4	3	2	1	4	4	4	5	3	3	3	5	5	2	3	3	3	4	4	4	1	1	2	2	1	1	4	4	4	5	4	4	4	4	4	4
4	4	4	4	4	2	4	4	3	3	4	5	5	5	3	2	4	2	2	3	3	4	5	4	5	5	5	5	3	3	2	5	4	4	1	1	3	3	4	5	2	3	4	2	2	2	1	1	5	5
4	4	4	5	4	4	5	4	4	5	4	4	4	4	4	2	2	2	4	3	3	4	3	3	3	5	5	2	2	2	3	4	4	4	2	2	2	2	2	2	4	4	4	4	3	4	4	4	4	4
1	1	1	1	1	1	1	1	1	1	1	1	1	1	1	1	1	5	1	1	1	3	5	5	5	5	5	5	3	3	3	5	5	5	1	1	3	3	5	5	2	3	3	3	2	3	2	2	5	5
4	4	4	3	3	3	3	4	3	4	4	3	4	3	3	2	2	2	3	3	3	4	3	3	4	4	4	2	2	2	2	3	3	3	1	1	2	2	2	2	3	3	3	3	3	4	3	3	3	2
4	4	3	4	4	3	4	4	3	4	4	5	4	5	3	3	3	2	3	5	4	5	4	4	4	5	5	4	3	3	3	4	4	4	2	1	2	2	2	2	5	5	5	5	4	4	4	4	5	5
5	4	5	5		4	4	4	3	4	4	4	5	5			2	2	4	4	5	5	4	3	3	4	4	3	3	3	2	4	4	4	1	1	2	2	2	2	4	4	4	4	3	4	4	3	2	4
5	5	5	5	5	5	5	5	5	5	5	5	5	5	5	3	3	2	4	4	4	3	3	2	3	4	4	2	2	2	2	2	2	2	2	2	1	1	2	2	3	4	3	3	4	3	3	3	4	4
5	5	5	5	4	5	4	5	5	5	4	5	5	5	5	3	1	1	3	4	3	5	4	5	5	5	5	2	3	3	3	4	4	2	1	1	1	1	1	1	4	4	4	4	4	4	4	3	5	5
2	3	1	1	1	2	2	1	1	1	1	3	1	1	1	1	1	5	4	3	4	5	5	5	5	3	5	4	3	3	3	5	4	5	1	1	2	2	2	3	4	4	4	4	4	4	4	4	5	4
4	4	4	4	4	4	4	4	4	4	4	4	3	4	4	2	1	2	2	4	4	4	4	4	4	4	4	3	3	3	3	4	4	4	2	2	2	2	2	2	3	4	4	4	3	3	3	4	3	3
4	4	4	2	4	4	4	5	4	4	4	5	4	4	4	2	2	2	4	4	4	4	3	3	3	4	4				2	3	3	3	1	1	2	2	2	2	4	4	4	4	3	3	4	4	2	4
3	3	3	2	2	3	3	4	2	2	4	3	2	2	2	2	2	3	2	2	4	4	4	4	4	5	5	5	4	4	4	4	4	4	1	1	3	3	2	2	3	3	3	3	3	3	3	3	3	2
5	5	5	5	4	5	4	4	5	3	5	5	5	5	2	2	1	1	5	5	5	5	2	1	1	4	5	1	2	4	2	1	1	1	2	4	1	1	1	1	4	4	3	4	2	4	4	3	4	2
3	4	3					1	1	3	3	2		4	1	1	1	1	2	2	3	4	4	3	4	4	4	2			4	4	4	4	4	3	2					4	4	3		4	3	3	3	3
5	4	5	5	4	4	5	4	5	4	5	3	3	5	4	2	1	1	4	4	4	5	2	2	2	4	4	3	4	4	4	2	2	2	1	1	1	1	3	3	4	4	5	5	4	3	3	2	4	5
4	4	4	4	3	4	4	4	4	3	4	4	4	4	4	2	2	3	4	4	4	4	4	5	4	5	5	4	3	4	3				1	2	2	2	4	4	2	3	4	2	2	2	3	3	1	1
1	1	1	1	1	1	1	2	1	1	1	1	1	1	1	1	1	5	3	2	2	4	4	3	4	5	5	5	5	5	5	5	5	5	1	1	3	4	3	3	4	5	4	4	4	5	5	4	5	5
4	4	3	3	2	2	4	4	4	4	4	3	4	4	3	1	1	1	4	4	5	5	1	1	1	4	4	2	2	2	1	1	1	1	2	1	4	4	1	1	3	4	4	3	4	4	4	4	4	3
3	3	3	3	3	3	3	4	3	3	3	4	3	4	3	1	1	1	4	3	2	2	4	4	4	5	5	4	4	4	3	5	5	5	2	4	3	3	3	3	4	4	4	5	4	4	4	4	2	3
2	2	2	2	2	2	2	2	2	2	2	2	2	2	2	2	2	2	2	2	5	4	5	5	5	5	5	5	5	5	5	5	5	5	2	2	1	1	1	1	4	4	4	4	3	3	3	3	2	4
2	2	2	2	1	2	2	1	1	1	1	1	1	1	1	1	4	4	3	4	5	5	5	5	5	5	5	5	5	5	5	5	5	5	1	1	2	2	3	3	4	4	4	4	3	3	2	2	5	5
4	4	5	4	4	4	4	5	4	4	4	4	4	4	4	2	1	2	2	2	3	4	3	3	2	5	5	3	2	2	2	2	2		1	1	2	2	2	2	4	4	3	4	4	4	4	4	3	5
3	3	3	3	3	3	4	3	2	3	4	3	4	3	3	2	2	4	3	3	4	3	4	4	4	3	4	3	4	4	4	4	4	4	3	2	3	2	3	3	3	4	4	4	3	3	3	3	3	3
3	4	4	4	4	4	5	5	4	4	3	3	4	4	4	2	2	2	3	4	3	4	4	4	4	5	4	2	3	4	4	4	4	4	2	2	2	3	3	3	2	3	3	3	3	2	2	3	3	3
4	4	4	3	3	4	4	4	4	4	3	4			4				4	4	3	5	3	3	3	4	4				3				2	2	3	3	3	3	3	3	3	3	3	3	3	3	2
4	4	4	4	4	3	5	5	4	5	5	4	4	5	5	3	2	3	2	1	4	4	5	4	4	5	5	3	2	2	2	4	4	4	1	2	2	2	5	5	4	4	3	4	3	3	3	3	5	5
5	5	5	5	5	5	5	5	5	5	5	5	5	4	4	4	1	4	2	2	3	4	2	2	2	4	4	4	2	2	2	4	4	4	2	2	2	2	2	2	4	4	4	4	4	4	4	4	4	4
4	5	4	5	4	3	5	5		3	5	5	4	5	3	1	1	1	4	5	5	4	5	4	5	5	5	3	4	3	2	4	4	3	3	3	3	4	5	5	2	4	4	4	2	4	3	3	4	4
3	3	2	2	2	2	3	2	2	1	2	2	3	3	3	1	4	4	4	4	4	5	5	5	5	5	5	5	4	4	4	5	5	5	1	2	2	2	5	5	3	4	4	4	2	1	3	1	4	5
5	5	5	4	5	4	4	5	4	4	5	5	4	5	3	2	1	1	4	2	2	5	4	5	4	5	5	2	3	3	2	4	5	4	4	3	1	1	1	1	4	4	3	4	3	3	3	2	3	4
3	3	3	3	3	4	4	3	3	3	3	3	5	3	3	2	5	5	4	3	4	4	5	5	5	5	5	3	4	4	4	4	4	4	3	3	3	4	3	4	4	4	4	4	3	4	4	3	4	3
5	5	5	5	5	5	5	5	5	5	5	5	5	5	5	1	1	1	4	4	4	5	1	1	1	5	5	1	1	1	1	2	2	2	2	2	1	1	1	1	5	5	5	5	4	4	4	4	4	2
4	4	4	4	4	4	4	4	4	4	4	4	4	4		3	2	4	2	4	4	4	4	4	4	4	4	4	4	4	4	4	4	4	3	2	3	3	2	2	4	4	4	4	4	4	3	4	5	5
4	4	4	4	4	4	5	4	4	3	4	4		5		1	4	3	5	5	3	4	5	5	5	5	5	5	3	4	3	5	5	4	1	1	1	1	1	4	5	5	5	5	2	1	1	1	4	4
2	2	2	1	2	3	3	2	2	2	4	3	3	1	2	1	1	4	3	4	4	4	5	5	5	5	5	4	4	4	4	5	5	5	1	1	1	2	2	3				4		4	4	4	4	5
5	5	5	5	5	5	5	5	5	5	5	5	5	5	5	3	1	1	1	3	3	5	1	1	1	5	5	1	1	1	1	1	1	1	1	1	1	1	1	1	4	4	4	4	4	4	4	4	4	4
5	4	5	4	5	4	5	5	4	4	5	5	4	5	3	2	2	2	3	4	4	4	4	2	3	5	5	3	4	4	2	3	3	2	2	1	2	2	2	3	3	3	2	3	2	3	3	2	5	4
5	3	4	4	3	5	5	5	4	4	5	5	5	5	4	3	3	1	1	2	4	5	5	5	5	5	5	3	5	5	5	5	5	5	1	1	1	1	1	1	4	4	4	4	4	4	4	4	5	5
4	4	4	4	3	4	4	5	4	4	5	4		5		1	1	1	5	5	3	3	4	5	5	5	5	3	4	4	5	5	5	5	1	2	2	2	2	2	3	3	3	3	4	4	4	4	4	4
5	5	5	5	5	5	1	5	5	5	5	5	5	5	5	1	1	5	5	5	1	5	1	1	1	5	5	1	1	1	1	1	1	1	1	1	1	1	1	1	1	3	3	3	4	4	4	4	5	5
5	5	5	5	5	5	5	5	5	5	5	5	5	5	5	3	1	1	5	5	5	5	3	3	3	4	4	4	3	2	3	3	3	2	1	1	2	2	2	2	4	3	4	4	4	3	4	4	1	1
4	4	2	3	4	3	5	4	2	2	4	5	5	4		2	2	4	4	4	2	2	5	4	5	5	5	4	2	2	2	5	5	5	2	2	1	1	2	2	2	2	2	4	4	4	4	3	4	5
5	5	5	5	5	5	5	5	5	5	5	5	5	5	5	1	1	1	2	4	3	5	3	3	3	5	5	3	3	3	4	4	4	4	1	1	1	1	1	1	4	4	4	4	4	4	4	4	5	5
5	4	5	4	4	4	4	4	4	4	4	4	4	5	5	4	3	4	4	4	4	3	3	2	3	4	4	2	2	2	2	2	2	2	1	1	2	2	2	2	3	3	3	4	4	4	3	4	3	3
4	4	4	4	3	4	5	5	4	4	5	5	4	3	3	2	1	2	3	4	5	5	3	2	2	4	4	2	2	2	1	1	2	1	1	1	1	1	1	1	3	3	4	4	4	4	4	4	5	4
5	5	5	5	5			5	5	5	5	5	5	5	5		1	1	1	3	3	5	1	1	1	5	5	1	3	3	5	1	2	2	2	2	1	1	1	1					4				4	4
4	4	3	4	3	4	4	5	4	4	4	4	4	4	4	2	2	2	3	4	4	5	3	3	2	5	5	2	2	2	2	3	3	3	4	2	2	3	1	1	4	4	4	4	4	4	4	4	4	5
3	3	3	2	1	2	4	3	1	2	4	3	1	4	1	1	1	3	1	3	3	4	2	2	2	5	5	3	1	1	1	3	3	3	1	1	2	2	3	3	4	5	5	4	3	3	4	3	2	3
5	5	5	5	5	4	4	5	5	5	5	5	5	5	4	5	2	1	3	4	4	4	2	3	3	4	4	2	2	2	2	2	3	3	1	1	2	1	3	2	4	4	3	3	2	3	3	3	3	4
3	3	3	2	1	2	2	3	2	2	3	3	1	1	1	1	2	1	1	3	2	4	5	5	5	5	5	5	3	3	3	5	5	5	1	1	2	2	3	3	4	4	4	4	2	2	3	2	5	5
3	4	3	3	3	4	4	4	3	3	4	5	5	5	3	3	2	2	4	5	5	5	4	4	4	5	5	3	2	2	3	4	4	4	1	1	2	2	2	2	4	4	4	4	3	4	4	4	4	5
5	5	5	5	5	4	4	5	4	5	5	5	3	5	4		2	2	3	4	5	4	2	2	2	3	4	1	2	1	4	3	3	2	4	2	1	1	1	1		4	4	4	4	4	4	3	3	1
1	1	1	1	1	1	1	1	1	1	1	1	1	1	1	1	1	1	1	4	5	5	5	5	5	1	5	5	5	5	3	5	5	5	1	1	2	4	3	3	1	3	2	3	2	2	2	2	5	5
4	3	4	4	4	4	4	4	3	4	4	4	4	4	3	3	2	3	3	4	3	4	4	3	4	5	5	2	3	4	3	3	4	3	1	3	2	3	2	3	4	4	3	3	3	3	3	4	4	3
2	2	2	2	2	2	2	3	2	1	2	3	4	2	2	1	5	5	5	2	2	4	5	5	5	5	5	5	5	5	5	5	5	5	2	2	4	4	5	5	2	3	3	2	1	1	1	1	5	5
4	4	4	4	4	2	4	4	4	2	4	4	4	4	4	2	2	2	4	4	3	3	2	3	3	4	4	3	2	2	2	2	2	2	2	2	2	2	4	4	2	2	4	3	3	3	3	3	3	3
4	4	4	4	4	4	4	4	4	4	4	5	3	3	3	2	1	2	3	4	4	4	4	3	3	5	5	3	4	4	3	3	3	4	1	2	2	2	4	4	3	4	4	4	3	4	3	4	5	5
3	3	4	4	3	4	2	4	3	4	4	4	3	3	3	2	1	2	1	3	4	5	5	5	5	5	5	3	2	2	2	4	4	4	3	2	2	1	2	2	3	3	3	3	3	3	2	2	3	2
5	5	5	5	5	5	5	5	5	4	5	5	2	5	5	3	1	1	4	5	5	5	2	2	2	4	4	3	2	3	3	2	2	2	1	1	1	1	1	1	4	3	3	4	4	4	4	4	3	4
4	4	5	4	4	4	3	4	3	4	4	5	5	5	4	3	5	3	4	5	4	5	3	3	4	4	5	3	2	2	3	4	4	4	2	2	2	2	2	2	4	3	4	4	4	4	4	4	3	2
4	4	4	4	4	4	4	5	4	5	5	5	4	4	4	3	2	1	2	2	4	4	4	4	4	5	5	2	3	3	3	4	4	4	5	4	1	1	1	1	4	2	2	3	4	4	4	4	4	5
3	3	3	2	2	2	2	2	1	1	2	4		1	1	1	4	5	3	2	4	4	5	5	5	5	5	4	1	4	4	5	5	5	1	1	3	3	1	1		4	3	3	1	3	3	3	5	5
4	4	4	4	2	4	2	4	2	2	3	4	3	3	2	1	1	3	1	1	4	5	2	2	2	2	2	2	2	2	2	2	2	2	1	1	3	3	3	3				3	1	1	1	1	3	4
4	4	4	2	2	4	4	2	2	2	4	4	4	4	5	1	1	4	5	5	3	5	4	2	4	4	4	4	4	4	4	4	4	5	1	1	1	1	1	1	5	5	5	5	5	5	5	5	1	1
3	3	3	3	3		4	1	1	1	5	5	1	5	1	1	1	5	1	4	1	3	5	5	5	5	5	5	5	5	5	5	5	5	2	2	1	1	5	5	4	4	4	4	1	1	1	1	4	4
5	5	5	5	5		5	5	5	5	5	5	5	5	5	2	2	2	2	2	2	2	2	2	2	5	5	2	3	3	4	2	3	3	2	2	2	2	2	2	3	4	3	4	3	3	2	2	4	4
3	3	4	4	3	4	4	5	3	4	4	4	4	5	4	3	4	2	4	5	4	3	4	4	4	5	5	4	3	3	2	5	5	5	1	1	2	2	4	4	3	2	1	2	2	1	1	3	4	4
5	5	5	4	4	5	5	5	5	5	4	4	5	5	5	4		2	3	4	5	4	3		3	5	5	2	3	2	2	2	2	2	2	1	2	2	4	4	4	4	4	4	3	3	4	3	3	3
4	3	4	4	4	4	4	4	3	3	5	4	5	5			1	2	2	3	4	5	5	5	5	5	5	3	2	2	1	5	5	5	1	1	1	1	2	2				4				4	4	4
5	5	5	5	5	4	4	5	5	4	4	5	3	5	5	3	1	1	5	5	5	5	1	1	1	5	5	1	3	3	3	2	2	2	1	1	1	1	3	3	3	3	3	4	4	4	4	4	3	4
4	4	4	4	4	4	4	4	4	4	4	4	4	4		4	2	2	4	4	4	4	4	4	4	4	5		2	2	4	4	4	4	2	2	2	2	2	2	4	4	4	4		4		4	3	3
4	4	4	4	4	4	4	4	4	4	3	4	3	4	4	2	2	2	3	4	4	4	3	2	2	4	4	2	3	3	3	3	3	3	2	1	2	2	2	2	2	2	2	2	3	3	4	3	3	4
3	3	4	2	1	2	2	4		3	3	1	5	4	4	1	1	5	1	1	3	5	5	5	5	5	5	4	5	5	5	5	5	5	1	1	3	3	1	1	1	3	3	3	3	1	2		5	5
2	2	1	2	1	2	2	4	2	1				3	2	1	1	2	4	4	3	5	5	5	5	3	5	5	2	2	1	5	5	5	1	1	1	1	1	1	4	4	3	4	4	5	4	4	5	5
5	5	5	5	4	5	5	5	5	5	5	5	5	5	5	3	3	3	4	5	4	5	4	4	4	5	4	5	4	4	4	4	4	4	4	4	4	4	3	4	5	4	5	5	5	4	4	4	5	5
4	4	4	4	3	4	4	4	4	4	4	4	4	4	4	3	2	3	2	4	4	4	4	4	4	4	5	3	4	4	4	4	4	4	3	3	2	2	4	4	3	4	3	4	3	4	4	4	4	4
4	4	4	4	3	3	3	4	4	3	4	4	3	4	3	1	3	3	2	4	4	4	4	4	4	5	5	3	4	4	3	4	4	4	1	1	2	3	4	4	3	3	3	2	2	3	3	2	3	3
4	4	4	4	4	3	3	4	4	4	3	3	2	4	4	3	1	3	4	4	4	4	4	3	4	5	5	3	2	2	4	4	4	4	4	4	3	3	5	5	3	4	4	2	2	3	3	1	5	5
5	5	5	5	5	5	5	5	5	5	5	5	5	5	5	2	1	1	4	5	5	5	2	3	2	3	4	2	1	2	1	2	2	2	2	2	1	1	2	2	4	4	4	5	4	5	5	5	4	4
1	1	1	1	1	1	1	1	1	1	1	1	4	4	1	1	4	2	3	4	3	3	5	5	5	5	5	5	5	5	5	5	5	5			4	5	5	5	1	4	3	2	1	2	1	1	5	5
5	5	5	5	5	5	5	5	4	4	4	5	4	5	4	3	4	3	4	4	4	5	4	4	4	4	5	2	4	4	4	4	4	4	1	1	2	2	2	2	4	4	4	4	3	4	4	3	2	1
4	4	4	4	3	4	4	4	3	3	3	4	4	4	4	1	3	3	5	5	4	5	4	4	4	4	4	3	3	2	2	3	4	4	1	1	1	1	1	1	5	5	5	5	5	5	5	5	2
5	5	5	5	5	5	5	5	5	5	5	5	5	5	5	2	1	1	4	5	5	5	3	3	4	5	5	1	2	2	1	4	4	4	1	1	1	1	3	3	4	4	4	4	3	4	4	4	4	4
4	4	4	4	4	4	4	4	4	4	5	5	5	5	5	1	1	1	2	2	4	5	2	2	2	5	5	2	2	2	2	2	2	2	1	1	1	1	2	2	4	4	4	4	4	3	4	4	5	5
5	4	5	5	5	5	5	5	4	3	4	3	3	5	3	1	1	1	2	3	4	5	2	2	2	5	5	1	1	1	1	2	2	2	1	2	1	1	1	1	3	4	4	5	3	3	3	3	3	3
5	5	5	4	5	5	5	5	3	3	5	5	5	3		2	1	1	5	5	5	5	5	5	4	5	5	1	2	2	1	5	5	4	1	1	1	1	2	2	5	5	5	5	3	4	5	4	1	1
4	4	4	4	4	4	4	4			4	4		4		1	1		4	4	4	4	4	4	4	4	4	4				4	4	4	2	1	3	3	3	3	2	3	3	4	3	3	3	3	4	4
4	3	4	4	3	4	4	4	4	4	4	3	5	4	2	2	1	3	2	2	3	4	5	5	5	5	5	3	4	4	4	5	5	5			3	3	4	4	2	4	4	4	4	4	4	4		4
3	3	2	3	2	2	3	4	3	3	4	4	3	4	2	2	2	4	4	5	5	5	5	4	5	5	5	4	2	2	2	5	5	5	1	1	2	2	4	4	3	4	4	4	3	4	4	3	5	5
5	5	5	5	1	5	5	5	5	5	5	5	5	5	5	1	1	1	3	3	4	4	3	1	3	5	5	5	2	2	2	4	4	4	1	1	1	1	3	3	3	3	3	3	3	3	3	3	5	5
2	2	1	1	1	1	1	1	1	1	1	1	1	1	1	5	3	5	1	1	1	4	5	5	5	5	5	5	4	5	5	5	5	5	1	1	3	5	3	3	1	1	2	1	1	1	1	1	3	5
4	4	3	4	2	4	4	4	2	4	3	4	5	4	2	1	1	3	3	3	3	4	3	3	3	5	5	3	2	2	3	3	3	3	1	1	2	2	2	2	3	4	4	3	3	3	3	2	4	3
5	5	5	5	4	5	5	5	5	4	5	5		5	3	3	1	2	4	5	3	4	3	3	3	4	3	2	2	2	2	3	3	3	1	1	1	1	2	2	3	4	4	3	3	3	4	4	3	3
4	4	4	4	4	5	5	4	4	4	5	5	4	5	4	2	1	2	2	4	4	4	2	2	2	4	4	2	2	2	2	3	3		3	3	1	1	1	2		5	5	5		5	4	5	2	4
4	4	4	3	2	3	3	4	3	3	4	4	3	4	3	2	2	3	2	2	4	4	2	2	2	2	2	2	2	2	2	2	2	2	1	2	3	3	3	3	3	3	3	3	3	3	3	3	4	5
5	5	5	4	4	4	5	4	4	5	5	5	5	5	4	3	1	2	2	4	4	4	4	4	4	4	5	2	2	2	2	4	4	4	1	2	2	1	3	3	4	5	4	5	3	4	2	4	5	5
4	4	4	4	4	3	3	4	3	4	4	4	4	4	3		5	4	5	4	4	5	5	4	4	5	5	3	4	4	3	4	4	4	4	4	3	3	3	3	3	4	4	3	3	4	4	3	4	4
5	4	4	4	4	4	5	5	5	5	5	5	4	5	4	3	1	1	2	4	4	4	4	5	4	5	5	3	4	3	4	5	5	5	3	5	3	3	1	1	4	4	4	4	4	4	5	5	4	3
4	4	4	4	3	3	4	5	5	5	5	5	5	5	4	2	4	2	2	4	4	2	5	5	5	5	5	5	3	2	1	5	5	5	2	2	4	4	4	4	2	2	3	2	2	2	4	1	2
4	4	4	3	1	4	5	5	5	3	4	5	5	4	4				2	4	3	4	3	4	4	5	5	3	3	3	3	3	4	3	2	3	1	1	2	3	4	5	4	5	3	3	3	2	3	3
5	5	5	5	4	3	4	4	4	3	4	5	4	5	4	3	1	2	4	4	5	5	3	4	4	5	5	3	2	3	3	3	4	3	1	1	2	1	2	2	3	3	3	4	3	2	2	3	4	4
4	4	4	4	3	2	4	4	3	3	3			4	3	1	2	2	3	4	4	4	4	4	4	5	5	3	3	3	3	4	4	4	1	1	2	2	5	5	3	3	4	4		4	4	4	3	3
3	3	3	4	3	3	4	4	3	3	4	4	5	3	3	1	1	1	4	4	4	5	4	4	4	5	5	4	3	3	3	3	3	3	1	2	3	3	4	4	4	4	4	4	3	3	3	3	4	5
4	4	4	4	4	5	5	4	3	3	5	5	3	4	3	4	2	2	3	4	3	4	3	3	3	5	5	1	3	4	4	4	4	4	1	2	1	1	1	1	4	4	4	4	4	5	5	5	1	1
5	5	5	5	5	5	5	5	5	5	5	5	5	5	5	2	1	2	4	4	4	5	4	2	2	5	5	2	2	2	2	2	3	2	1	1	2	2	3	3	5	5	5	5	5	5	5	5	1	4
5	5	5	5	5	5	2	5	5	5	5	5	5	5	5	4	2	2	4	4	5	5	4	4	4	5	5	2	1	1	1	4	4	4	1	1	1	1	1	1	4	4	4	4	4	4	4	4	5	5
5	5	5	5	5	5	5	5	5	4	5	5	5	5	5	3	3	2	4	4	5	5	2	1	1	5	5	1	3	3	4	3	4	3	4	2	1	1	3	3	4	5	4	5	4	5	5	4	2	2
3	3	2	2	2	2	2	4	1	3	3	1	1	1	2	1	5	5	1	4	2	5	5	5	5	5	5	4	4	4	1	5	5	5	1	1	2	4	5	5	1	4	4	1	1	4	4	1	4	5
4	4	5	5	5	5	4	5	5	5	5	5	3	4	5	3	1	1	1	1	3	3	2	3	3	5	5	3	3	3	3	4	4	4	1	1	1	1	3	3	3	4	2	4	3	3	4	3	1	1
1	2	1	1	1	1	1	1	1	1	1	1	1	1	1	1	1	5	1	1	1		5	5	5	5	5	5	5	5	5	5	5	5	1	1					3	4	4	3		4	4	4	3	4
3	3	5	2	3	4	4	4	2	2	5	3	5	4				4	4	2	3	4	4	4	4	5	5	4	2	4	1	4	3	2	1	1	1	1	4	4	2	3		4		5	5		4	2
4	4	3		3	2	4	5	3	4	4	3	5	5	3	2	1	2	3	5	5	5	5	4	3	5	5	3	3	3		5	5	4	1	1	1	1	3	3	3	4	4	3	4	4	4	3	2	2
2	1	1	2	1	3	2	4	1	2	5	4	1	4	1	1	1	1	4	4	4	5	5	4	5	5	5	4	3	2	1	4	5	4	1	2	2	2	2	2	3	4	4	4	3	4	3	3	5	5
4	4	4	4	4	3	3	4	4	4	4	4	4	4	4	2	4	4	4	4	4	4	4	4	4	5	5	4	4	4	4	5	5	5	2	2	3	3	3	3		3	3	3	4	4	4	4	4	4
4	4	4	4	4	4		4	4	3		4	3	4	4	2	2	2	2	3	3	4	3	3	3	4	4	3	2	2	3	2	2	2	1	1	2	2	2	2	4	4	4	3	4	4	4	3	3	3
4	4	4	4	4	5	5	5	5	4	4	5	5	5	5	2	2	2	2	4	5	4	4	4	4	5	5	3				4	4		1	1	2	2	3		4	4	4	4		2	4
5	5	5	5	5	5	5	5	5	5	5	5	5	5	5		1	1	4	5	4	5	2	2	2	4	4	3	3	3	1	1	1	1	1	1	1	1	2	2	3	4	4	5	4	4	4	4	2	2
4	4	4	4	4	4	4	4	4	4	4	4	3	4	3	3	2	1	1	4	4	4	5	5	5	5	5		3	3	3	4	5	5	1	2	1	2	2							4			5	5
4	4	4	4	4	4	4	5	5	5	5	5	5	5	5	2	4	2	3	4	4	4	5	4	4	5	5	2	3	4	3	3	4	3	1	2	1	2	4	4	5	5	5	5	4	4	5	5	5	5
4	4	4	5	5	5	5	5	5	5	5	5	5	5	4	1	1	1	1	2	4	5	4	4	4	5	5	1	5	5	5	5	5	5	2	2	1	1	5	5	5	3	3	4	4	4	5	5	4	4
4	4	4	3	3	3	4	5	3	4	4	5	3	4	4	3	4	4	3	4	4	4	5	1		5	5	2	4	3	2	3	3	3	1	2	1	1	3	3	5	5	5	5	5	4	5	4	4	4
4	5	4	4	3	3	4	5	3	3	4	5	2	4	3	2	1		3	4	3	4	4	4	3	4		2	2	2	1	4	4	4	4	2	2	4	3	4		3	4	3		3	3	3	3	4
5	5	5	5	5	4	4	5	5	5	4	4	5	5	5	3	1	1	2	4	4	4	4	2	4	5	5		4	4					1	3		3				4				4			5	5
4	4	4	4	3	2	5	5	4		3	4	5	5	4	1	1	1	4	4	4	5	5	2	5	5	5	3	2	2	2	5	5	4	1	1	1	2	5	5	5	5	4	4	1	2	3	1	5	5
	3	3	2	2	2	2	5	2	2	4	4	2	5	4	1	1	5	3	4	3	2	5	5	5	5	5	3	4	4	4	5	5	5	5	5	2	2	2	2	2	4	4	3	2	3	4	2	4	4
1	1	1	1	1	1	1	1	1	1	1	1	1	1	1				1	1	1	1	5	5	5	5	5	5	5	5	5	5	5	5	1	2	3	3	5	5	3	3	3	3	4	4	4	3	5	5
4	4	4	4	3	4	4	4	4	4	4	4	4	3	3	2	1	3	3	4	4	5	3	2	2	5	5	2	2	2	2	3	3	4	3	3	2	2	3	3	4	4	3	4	3	3	3	3	3	3
5	5	4	4	4	4	4	3	3	3	5	5	3	5	3	3	2	2	4	4	2	3	3	3	4	4	4	3	5	5	5	4	4	4	1	1	2	2	2	2					2	3	2	2	2	2
5	5	5	5	5	5	5	4	4	5	4	5	5	5	4	3	1	1	5	5	5	5	2	3	3	5	5	2	2	2	4	2	2	2	2	2	2	2	2	2	5	5	5	5	4	2	4	2	4	5
5	5	5	5	5	5	5	5	5	5	5	5	5	5	5	1	1	1	1	5	4	4	2	1	2	5	5	1	1	1	1	2	3	1	1	1	1	1	3	3	4	4	3	4	4	4	4	5	5	5
5	5	5	5	5	5	5	5	5	5	5	5	5	5	5	3	1	1	1	1	3	5	2	2	2	5	5	2	2	2	1	2	2	2	1	1	1	1	4	4	4	4	4	4	3	4	4	3	4	5
5	5	5	4	3	4	4	4	3	4	4	5	5	5	4	4	2	2	2	3	4	4	2	3	3	5	5	3	2	3	4	4	5	4	1	1	2	2	2	2	4	4	4	4	3	3	3	3	3	3
4	4	4	2	2	2	2	4	2	5	2		5	5	5		1	3	1	1	1	2	2	2	2	5	5	5	4	3	4	4	4	4	1	4	1	1			4	4	4	4	4	4	4		4	4
4	4	4	4	4	4	4	4	4	4	3	4	5	4	4	3	2	3	4	4	5	5	3	3	3	5	5	3	2	2	2	3	3	3	2	2	3	3	3	3	3	4	4	3	3	4	4	3	3	3
[truncated: 11 more columns]

## Sheet: Items
Name	Item	Mean	Std.dev.
Attitude
Att1	I assume that it is a good idea to use the EHR app.	4.02727	1.04411
Att2	I think that it is reasonable to use the EHR app.	3.97285	1.17701
Att3	I like the idea of using the EHR app.	3.96833	1.17973
Intention
Int1	I can imagine using the EHR app regularly.	3.84018	1.28097
Int2	I plan to use the EHR app in the future.	3.6055	1.20197
External PLOC:
EPLOC1	I can imagine using the app because my health insurance recommends it.	3.65138	1.15606
EPLOC2	I can imagine using the app because it is recommended by my family doctor or other health professionals.	3.91324	1.14829
Internal PLOC:
Identified PLOC:
IPLOC1	I can imagine using the app because I am interested in accessing my health data.	4.10811	1.30164
IPLOC2	I can imagine using the app because I personally like using the app.	3.57991	1.24175
IPLOC3	I can imagine using the app because I think it is important to me.	3.62273	1.14055
IPLOC4	I can imagine using the app because I want to share my health data with other health professionals.	3.97727	1.1657
IPLOC5	I can imagine using the app because I think it will result in more efficient treatments.	4.05936	1.25928
IPLOC6	I can imagine using the app because I like to have sovereignty over my data.	3.86256	1.20601
IPLOC7	I can imagine using the app because I would like to have all my health data in one central place.	4.06787	1.27888
Intrinsic PLOC:
IPLOC8	I can imagine using the app because I enjoy using an EHR.	3.51675	1.09419
Introjected PLOC:
IJPLOC1	I would feel bad if I didn’t use the EHR app.	2.20388	1.14465
IJPLOC2	I would use the EHR app because people I care about think I should use the app.
IJPLOC3	I feel political pressure from the government to use the app.	1.84834	1.28755
IJPLOC4	I find sharing my patient records and having constant access to my health history burdensome.	2.23148	1.26462
Mobile Technology Identity (Carter, 2012; Carter & Grover, 2015)
Dependence:
ITDep1	Thinking about myself in relation to a mobile device, I feel dependent on the mobile device.	3.02715	1.168
ITDep2	Thinking about myself in relation to a mobile device, I feel needing the device.	3.5045	1.02964
Emotional Energy:
ITEmo1	Thinking about myself in relation to a mobile device, I feel enthusiastic about the device.	3.68018	0.867224
ITEmo2	Thinking about myself in relation to a mobile device, I feel confident	4.31222	1.2393
Health information privacy concern items (Fox & James, 2020; Hong & Thong, 2013)
SUse1	I am concerned that my health infor. may be used for other purposes.	3.51802	1.27534
SUse2	I am concerned that my health information will be sold to other entities or companies.	3.37557	1.23173
SUse3	I am concerned that my health information will be shared with other entities without my authorization.	3.50685	0.788145
Control1	It is important to me that I have control over the health data I provide through the app.	4.53153	0.665078
Control2	It is important to me that I have control over how my health information is used or shared.	4.63348	1.24431
Control3	I fear a loss of control if my health data is available through the EHR app.	2.97685	1.14856
Errors1	I am concerned that my data in the EHR app may be incorrect.	2.79167	1.14458
Errors2	I am concerned that there is no assurance that my health information in the EHR app is accurate.	2.86977	1.26428
Errors3	I am concerned that any errors in my health data cannot be corrected.	2.81106	1.24053
Access1	I am concerned that my health data in the app is not protected from unauthorized access.	3.55046	1.19729
Access2	I am concerned that unauthorized persons may gain access to my health data.	3.63927	1.24872
Access3	I am concerned that there are insufficient security measures in place to ensure that unauthorized persons do not have access to my health data.	3.51628	0.915392
Health status: adapted from (Bansal et al., 2010)
HealthStat1	I experience major pains and discomfort for extended periods of time.	1.57604	0.885538
HealthStat2	I believe that my general health is poor.	1.64977	0.845421
Risk [health professionals & institutions]: (Fox & James, 2020; Hong & Thong, 2013; Li et al., 2014)
RiskHP1	It would be risky to disclose my personal health information to health professionals.	1.91818	0.92648
RiskHP2	There would be too much uncertainty associated with giving my personal health information to health professionals.	1.99091	1.22612
RiskIn1	It would be risky to disclose my personal health information to my health insurance.	2.51163	1.23987
RiskIn2	There would be too much uncertainty associated with giving my personal health information to my health insurance.	2.59813	0.973055
Trust [health professionals & institutions]: (Fox & James, 2020; Hong & Thong, 2013; Li et al., 2014)
TrustHP1	I know health professionals are always honest when it comes to using my health information.	3.50481	0.797593
TrustHP2	I know health professionals care about patients.	3.78241	0.796875
TrustHP3	I know health professionals are competent and effective in providing their services.	3.69626	0.843132
TrustHP4	I trust that health professionals keep my best interests in mind when dealing with my health information.	3.74194	0.978383
TrustIn1	I know my health insurance is always honest when it comes to using my health information.	3.19417	0.942637
TrustIn2	I know my health insurance cares about customers.	3.39545	0.973375
TrustIn3	I know my health insurance is competent and effective in providing their services.	3.46296	1.05253
TrustIn4	I trust that my health insurance keeps my best interests in mind when dealing with my health information.	3.25	1.22633
Information sensitivity: (Laric et al., 2009)
Prompt: For each type of health information, choose the number that indicates how sensitive you feel this information is.
InfoSen1	Current health status	3.58065	1.24818
InfoSen2	Test results	3.76389	1.287
InfoSen3	Health history	3.77982	1.35103
InfoSen4	Mental health	3.98592	1.35021
InfoSen5	Sexual health	3.85446	1.38145
InfoSen6	Genetic information	3.8	1.45993
InfoSen7	Addiction information	3.71163	0.805792
Demographics
Age	I am: (1 = 18-24, 2 = 25-39, 3 = 40-59, 4 = 60+)
Employm.	Which option best describes your current employment status:
	(1 = Student, 2 = Retired, 3 = Employed, 4 = Other)
Education	What is the highest level of education you have completed to date?
	(1 = School, 2 = Abitur, 3 = Bachelor's, 4 = Master's and Above, 5 = N/A)
MHealth	Do you have prior experience using technologies like Health Apps or Smartwatches for Sport?
	(1 = No Experience, 2 = Experience)

## Sheet: Path coefficients
	Original Sample (O)	Sample Mean (M)	Standard Deviation (STDEV)	T Statistics (|O/STDEV|)	P Values
Access -> InformationMgmt	0.605	0.607	0.018	33.171	0
Age -> HIPC	-0.004	-0.004	0.002	2.556	0.011
Control -> InteractionMgmt	0.243	0.241	0.049	5.006	0
EPLOC -> Intention	0.274	0.274	0.082	3.34	0.001
Education -> Intention	-0.023	-0.023	0.033	0.702	0.483
Errors -> InformationMgmt	0.512	0.512	0.01	50.436	0
HI -> Intention	-0.045	-0.044	0.037	1.222	0.222
HIPC -> Intention	-0.11	-0.112	0.052	2.096	0.036
HealthStatus -> HIPC	0.011	0.012	0.012	0.873	0.383
IJPLOC -> Intention	-0.085	-0.084	0.037	2.318	0.021
IPLOC -> Intention	0.507	0.506	0.072	7.072	0
IT Dependency -> IT Identity	0.671	0.673	0.043	15.483	0
IT Emo -> IT Identity	0.542	0.538	0.034	15.73	0
IT Identity -> Intention	0.011	0.012	0.038	0.293	0.77
InfoSensitivity -> HIPC	0.258	0.254	0.049	5.299	0
InformationMgmt -> HIPC	0.411	0.409	0.028	14.887	0
InteractionMgmt -> HIPC	0.275	0.275	0.021	13.094	0
MHealth -> Intention	0.009	0.009	0.037	0.23	0.818
RiskHP -> HIPC	0.114	0.113	0.013	8.757	0
RiskIn -> HIPC	0.117	0.116	0.013	8.983	0
SUse -> InteractionMgmt	0.902	0.899	0.035	25.557	0
TrustHP -> HIPC	-0.135	-0.125	0.047	2.87	0.004
TrustIn -> HIPC	-0.199	-0.176	0.085	2.33	0.02

## Sheet: Path coef. Hyptoheses
	Path coef.	Std.dev.	T Statistics	P Values
H1: IPLOC -> Intention	0.507	0.072	7.072	0	***
H2: EPLOC -> Intention	0.274	0.082	3.34	0.001	***
H3: IJPLOC -> Intention	-0.085	0.037	2.318	0.021	*
H4: IT Identity -> Intention	0.011	0.038	0.293	0.77	ns
H5: Age -> HIPC	-0.004	0.002	2.556	0.011	*
H6: HealthStatus -> HIPC	0.011	0.012	0.873	0.383	ns
H7: InfoSensitivity -> HIPC	0.258	0.049	5.299	0	***
H8a: RiskHP -> HIPC	0.114	0.013	8.757	0	***
H8b: RiskIn -> HIPC	0.117	0.013	8.983	0	***
H9a: TrustHP -> HIPC	-0.135	0.047	2.87	0.004	**
H9b: TrustIn -> HIPC	-0.199	0.085	2.33	0.02	*
H10: HIPC -> Intention	-0.11	0.052	2.096	0.036	*
Controls:
Education -> Intention	-0.023	0.033	0.702	0.483	ns
MHealth -> Intention	0.009	0.037	0.23	0.818	ns
HI -> Intention	-0.045	0.037	1.222	0.222	ns

## Sheet: VIF
	VIF	Tolerance
Access1	10.592	0.0944109
Access2	10.291	0.0971723
Access3	6.739	0.14839
Control1	1.807	0.553403
Control2	1.807	0.553403
EPLOC1	2.195	0.455581
EPLOC2	2.195	0.455581
Errors1	4.876	0.205086
Errors2	5.597	0.178667
Errors3	2.731	0.366166
HealthStat1	1.967	0.508388
HealthStat2	1.967	0.508388
IJPLOC3	1.341	0.745712
IJPLOC4	1.341	0.745712
IPLOC1	3.453	0.289603
IPLOC2	3.897	0.256608
IPLOC3	3.511	0.284819
IPLOC4	3.538	0.282646
IPLOC5	3.206	0.311915
IPLOC6	2.231	0.448229
IPLOC7	3.213	0.311236
IPLOC8	2.918	0.3427
ITDep1	1.734	0.576701
ITDep2	1.734	0.576701
ITEmo1	1.266	0.789889
ITEmo2	1.266	0.789889
InfoSen1	3.701	0.270197
InfoSen2	3.498	0.285878
InfoSen3	3.245	0.308166
InfoSen4	3.351	0.298418
InfoSen5	4.209	0.237586
InfoSen6	3.659	0.273299
InfoSen7	3.66	0.273224
InfoSen7	4.294	0.232883
Int1	3.65	0.273973
Int2	3.65	0.273973
RiskHP1	3.73	0.268097
RiskHP2	3.73	0.268097
RiskIn1	7.294	0.137099
RiskIn2	7.294	0.137099
SUse1	4.719	0.211909
SUse2	5.139	0.19459
SUse3	6.602	0.151469
TrustHP1	2.297	0.43535
TrustHP2	2.672	0.374251
TrustHP3	2.265	0.441501
TrustHP4	2.229	0.448632
TrustIn1	2.707	0.369413
TrustIn2	3.243	0.308356
TrustIn3	2.584	0.386997
TrustIn4	3.169	0.315557

## Sheet: Outer loadings
	Original Sample (O)	Sample Mean (M)	Standard Deviation (STDEV)	T Statistics (|O/STDEV|)	P Values
Access1 <- Access	0.977	0.977	0.004	228.766	0
Access2 <- Access	0.976	0.976	0.004	232.272	0
Access3 <- Access	0.966	0.966	0.008	121.777	0
Control1 <- Control	0.878	0.864	0.068	12.868	0
Control2 <- Control	0.943	0.948	0.012	79.645	0
EPLOC1 <- EPLOC	0.933	0.933	0.011	83.24	0
EPLOC2 <- EPLOC	0.931	0.93	0.016	57.362	0
Errors1 <- Errors	0.945	0.945	0.011	86.654	0
Errors2 <- Errors	0.957	0.957	0.008	115.48	0
Errors3 <- Errors	0.901	0.9	0.018	49.411	0
HealthStat1 <- HealthStatus	0.893	0.819	0.296	3.013	0.003
HealthStat2 <- HealthStatus	0.947	0.903	0.241	3.934	0
IJPLOC3 <- IJPLOC	0.762	0.754	0.07	10.887	0
IJPLOC4 <- IJPLOC	0.943	0.945	0.018	52.753	0
IPLOC1 <- IPLOC	0.872	0.871	0.021	42.133	0
IPLOC2 <- IPLOC	0.878	0.877	0.016	55.986	0
IPLOC3 <- IPLOC	0.87	0.87	0.017	51.11	0
IPLOC4 <- IPLOC	0.852	0.851	0.027	31.403	0
IPLOC5 <- IPLOC	0.844	0.843	0.026	32.052	0
IPLOC6 <- IPLOC	0.773	0.773	0.038	20.142	0
IPLOC7 <- IPLOC	0.851	0.85	0.026	32.225	0
IPLOC8 <- IPLOC	0.836	0.835	0.029	28.394	0
ITDep1 <- IT Dependency	0.9	0.899	0.018	50.24	0
ITDep2 <- IT Dependency	0.917	0.917	0.011	83.524	0
ITEmo1 <- IT Emo	0.879	0.88	0.021	42.837	0
ITEmo2 <- IT Emo	0.827	0.823	0.036	23.007	0
InfoSen1 <- InfoSensitivity	0.886	0.887	0.017	53.566	0
InfoSen2 <- InfoSensitivity	0.867	0.867	0.019	44.918	0
InfoSen3 <- InfoSensitivity	0.87	0.87	0.023	38.467	0
InfoSen4 <- InfoSensitivity	0.86	0.858	0.026	33.436	0
InfoSen5 <- InfoSensitivity	0.89	0.888	0.019	47.105	0
InfoSen6 <- InfoSensitivity	0.891	0.89	0.017	51.283	0
InfoSen7 <- InfoSensitivity	0.878	0.877	0.021	42.569	0
Int1 <- Intention	0.964	0.963	0.007	143.168	0
Int2 <- Intention	0.961	0.961	0.008	113.566	0
RiskHP1 <- RiskHP	0.957	0.957	0.01	94.154	0
RiskHP2 <- RiskHP	0.969	0.969	0.006	171.948	0
RiskIn1 <- RiskIn	0.982	0.981	0.005	196.133	0
RiskIn2 <- RiskIn	0.982	0.982	0.004	221.358	0
SUse1 <- SUse	0.948	0.948	0.009	102.306	0
SUse2 <- SUse	0.952	0.951	0.011	89.689	0
SUse3 <- SUse	0.966	0.965	0.007	142.763	0
TrustHP1 <- TrustHP	0.868	0.832	0.252	3.451	0.001
TrustHP2 <- TrustHP	0.861	0.825	0.243	3.55	0
TrustHP3 <- TrustHP	0.818	0.782	0.233	3.512	0
TrustHP4 <- TrustHP	0.869	0.832	0.252	3.455	0.001
TrustIn1 <- TrustIn	0.886	0.805	0.372	2.384	0.017
TrustIn2 <- TrustIn	0.902	0.819	0.377	2.392	0.017
TrustIn3 <- TrustIn	0.859	0.779	0.357	2.407	0.016
TrustIn4 <- TrustIn	0.905	0.822	0.379	2.388	0.017

## Sheet: Convergent validity
	Cronbach's Alpha	rho_A	Composite Reliability	Average Variance Extracted (AVE)
Access	0.972	0.972	0.982	0.947
Age	1	1	1	1
Control	0.801	0.878	0.907	0.83
EPLOC	0.849	0.849	0.93	0.869
Education	1	1	1	1
Errors	0.927	0.93	0.954	0.873
HIPC	0.823	0.936	0.773	0.287
HealthStatus	0.824	0.893	0.917	0.847
IJPLOC	0.67	0.88	0.846	0.736
IPLOC	0.944	0.947	0.953	0.718
IT Dependency	0.788	0.793	0.904	0.825
IT Emo	0.629	0.64	0.842	0.728
IT Identity	0.696	0.71	0.815	0.526
InfoSensitivity	0.95	0.953	0.959	0.77
InformationMgmt	0.925	0.929	0.941	0.728
Intention	0.92	0.921	0.962	0.926
InteractionMgmt	0.818	0.915	0.872	0.601
MHealth	1	1	1	1
RiskHP	0.922	0.938	0.962	0.927
RiskIn	0.963	0.963	0.982	0.964
SUse	0.952	0.952	0.969	0.913
TrustHP	0.878	0.893	0.915	0.73
TrustIn	0.911	0.915	0.937	0.789

## Sheet: AVE
	Access	Control	EPLOC	Errors	HealthStatus	IJPLOC	IPLOC	IT Dependency	IT Emo	InfoSensitivity	Intention	RiskHP	RiskIn	SUse	TrustHP	TrustIn
Access	0.973
Control	0.312	0.911
EPLOC	-0.501	-0.081	0.932
Errors	0.599	0.211	-0.458	0.934
HealthStatus	0.114	0.015	0.073	0.127	0.92
IJPLOC	0.384	0.056	-0.443	0.333	0.092	0.858
IPLOC	-0.494	-0.021	0.813	-0.468	0.101	-0.481	0.848
IT Dependency	-0.135	-0.137	0.288	-0.176	0.075	0.006	0.21	0.908
IT Emo	-0.236	-0.109	0.302	-0.254	-0.15	-0.181	0.216	0.353	0.853
InfoSensitivity	0.12	0.142	-0.261	0.118	-0.002	0.118	-0.211	-0.209	-0.038	0.878
Intention	-0.555	-0.08	0.801	-0.472	0.057	-0.503	0.846	0.215	0.242	-0.256	0.962
RiskHP	0.317	-0.009	-0.408	0.353	0.214	0.382	-0.363	-0.029	-0.171	0.132	-0.385	0.963
RiskIn	0.336	0.142	-0.29	0.298	0.138	0.241	-0.295	-0.019	-0.145	0.216	-0.3	0.394	0.982
SUse	0.824	0.292	-0.528	0.552	0.107	0.392	-0.542	-0.105	-0.202	0.242	-0.576	0.353	0.404	0.955
TrustHP	-0.224	0.001	0.384	-0.175	-0.031	-0.287	0.235	0.136	0.314	-0.041	0.251	-0.332	-0.139	-0.226	0.854
TrustIn	-0.297	-0.09	0.427	-0.274	0.033	-0.238	0.389	0.154	0.176	-0.136	0.338	-0.247	-0.424	-0.366	0.447	0.888
